# Supplementary material for: Angiocrine extracellular vesicles impose mesenchymal reprogramming upon proneural glioma stem cells
Source: Nat Commun. 2022 Sep 19;13:5494. doi: 10.1038/s41467-022-33235-7 (PMC9485157; doi:10.1038/s41467-022-33235-7)
Supplement: Supplementary file 8 — Source Data [file 41467_2022_33235_MOESM8_ESM.zip]

Archive with 13 entries (13 files):
- SOURCE DATA-92/figure 3-source data.pdf
- SOURCE DATA-92/figure 4c-source data.pdf
- SOURCE DATA-92/figure 4h-source data.pdf
- SOURCE DATA-92/figure 5f-source data.pdf
- SOURCE DATA-92/figure 5h-source data.pdf
- SOURCE DATA-92/figure 5jk-source data.pdf
- SOURCE DATA-92/figure 5l-source data.pdf
- SOURCE DATA-92/figure 5m-source data.pdf
- SOURCE DATA-92/figure 5q-source data.pdf
- SOURCE DATA-92/SOURCE DATA_proteomics CMO CME David analysis.xlsx
- SOURCE DATA-92/suppl fig 10ab-source data.pdf
- SOURCE DATA-92/suppl fig 10e-source data.pdf
- SOURCE DATA-92/suppl fig 11b-source data.pdf
