# Supplementary material for: Angiocrine extracellular vesicles impose mesenchymal reprogramming upon proneural glioma stem cells
Source: Nat Commun. 2022 Sep 19;13:5494. doi: 10.1038/s41467-022-33235-7 (PMC9485157; doi:10.1038/s41467-022-33235-7)
Supplement: Supplementary file 8 — Source Data [file 41467_2022_33235_MOESM8_ESM.zip › SOURCE DATA-92/SOURCE DATA_proteomics CMO CME David analysis.xlsx]

## Sheet: GO_biological process (BP)_CME
ublist	Category	Term	RT	Genes	Count	%	P-Value	Benjamini
	GOTERM_BP_DIRECT	neutrophil degranulation	RT		79	14.5	3.4e-37	1e-33
	GOTERM_BP_DIRECT	translational initiation	RT		45	8.2	1.4e-35	2.1e-32
	GOTERM_BP_DIRECT	regulation of mRNA stability	RT		43	7.9	3.3e-35	3.3e-32
	GOTERM_BP_DIRECT	SRP-dependent cotranslational protein targeting to membrane	RT		37	6.8	1.8e-32	1.3e-29
	GOTERM_BP_DIRECT	nuclear-transcribed mRNA catabolic process, nonsense-mediated decay	RT		40	7.3	5.1e-31	3.1e-28
	GOTERM_BP_DIRECT	cytoplasmic translation	RT		34	6.2	9e-29	4.6e-26
	GOTERM_BP_DIRECT	viral transcription	RT		36	6.6	1.9e-27	8.4e-25
	GOTERM_BP_DIRECT	antigen processing and presentation of exogenous peptide antigen via MHC class I, TAP-dependent	RT		31	5.7	4.7e-27	1.8e-24
	GOTERM_BP_DIRECT	protein folding	RT		42	7.7	2.6e-25	8.7e-23
	GOTERM_BP_DIRECT	translation	RT		44	8.1	4.3e-24	1.3e-21
	GOTERM_BP_DIRECT	viral process	RT		62	11.4	1.1e-23	3e-21
	GOTERM_BP_DIRECT	pre-replicative complex assembly	RT		25	4.6	4.5e-21	1.1e-18
	GOTERM_BP_DIRECT	regulation of cellular amino acid metabolic process	RT		23	4.2	5.7e-21	1.3e-18
	GOTERM_BP_DIRECT	Wnt signaling pathway, planar cell polarity pathway	RT		28	5.1	8.3e-21	1.8e-18
	GOTERM_BP_DIRECT	regulation of hematopoietic stem cell differentiation	RT		25	4.6	3.5e-20	7e-18
	GOTERM_BP_DIRECT	negative regulation of G2/M transition of mitotic cell cycle	RT		23	4.2	2.4e-19	4.5e-17
	GOTERM_BP_DIRECT	regulation of transcription from RNA polymerase II promoter in response to hypoxia	RT		24	4.4	1.3e-18	2.3e-16
	GOTERM_BP_DIRECT	NIK/NF-kappaB signaling	RT		23	4.2	7.7e-18	1.3e-15
	GOTERM_BP_DIRECT	regulation of mitotic cell cycle phase transition	RT		24	4.4	3.4e-17	5.4e-15
	GOTERM_BP_DIRECT	interleukin-1-mediated signaling pathway	RT		25	4.6	1.6e-16	2.5e-14
	GOTERM_BP_DIRECT	post-translational protein modification	RT		44	8.1	1.7e-16	2.5e-14
	GOTERM_BP_DIRECT	anaphase-promoting complex-dependent catabolic process	RT		24	4.4	1.9e-16	2.6e-14
	GOTERM_BP_DIRECT	proteasome-mediated ubiquitin-dependent protein catabolic process	RT		32	5.9	1.1e-14	1.4e-12
	GOTERM_BP_DIRECT	canonical glycolysis	RT		14	2.6	1.1e-14	1.4e-12
	GOTERM_BP_DIRECT	tumor necrosis factor-mediated signaling pathway	RT		26	4.8	1.3e-14	1.6e-12
	GOTERM_BP_DIRECT	SCF-dependent proteasomal ubiquitin-dependent protein catabolic process	RT		23	4.2	1.4e-14	1.7e-12
	GOTERM_BP_DIRECT	positive regulation of canonical Wnt signaling pathway	RT		28	5.1	3.2e-14	3.5e-12
	GOTERM_BP_DIRECT	interleukin-12-mediated signaling pathway	RT		17	3.1	8e-14	8.7e-12
	GOTERM_BP_DIRECT	glycolytic process	RT		15	2.7	1.3e-12	1.3e-10
	GOTERM_BP_DIRECT	stimulatory C-type lectin receptor signaling pathway	RT		23	4.2	2.3e-12	2.3e-10
	GOTERM_BP_DIRECT	protein deubiquitination	RT		33	6	4.3e-12	4.2e-10
	GOTERM_BP_DIRECT	RNA metabolic process	RT		15	2.7	2.3e-11	2.2e-09
	GOTERM_BP_DIRECT	rRNA processing	RT		27	4.9	3.2e-11	2.9e-09
	GOTERM_BP_DIRECT	positive regulation of telomerase RNA localization to Cajal body	RT		10	1.8	4.4e-11	3.9e-09
	GOTERM_BP_DIRECT	mRNA splicing, via spliceosome	RT		31	5.7	6.4e-11	5.5e-09
	GOTERM_BP_DIRECT	antigen processing and presentation of peptide antigen via MHC class I	RT		12	2.2	6.7e-11	5.6e-09
	GOTERM_BP_DIRECT	gluconeogenesis	RT		14	2.6	1.9e-10	1.5e-08
	GOTERM_BP_DIRECT	platelet degranulation	RT		21	3.8	3e-10	2.4e-08
	GOTERM_BP_DIRECT	negative regulation of canonical Wnt signaling pathway	RT		26	4.8	3.1e-10	2.4e-08
	GOTERM_BP_DIRECT	protein stabilization	RT		26	4.8	4.3e-10	3.3e-08
	GOTERM_BP_DIRECT	T cell receptor signaling pathway	RT		25	4.6	5e-10	3.7e-08
	GOTERM_BP_DIRECT	chaperone-mediated protein folding	RT		13	2.4	5.8e-10	4.2e-08
	GOTERM_BP_DIRECT	cellular response to interleukin-7	RT		9	1.6	9.5e-10	6.7e-08
	GOTERM_BP_DIRECT	positive regulation of establishment of protein localization to telomere	RT		8	1.5	1.5e-09	1e-07
	GOTERM_BP_DIRECT	Fc-epsilon receptor signaling pathway	RT		23	4.2	3.1e-09	2.1e-07
	GOTERM_BP_DIRECT	positive regulation of protein localization to Cajal body	RT		8	1.5	3.9e-09	2.6e-07
	GOTERM_BP_DIRECT	cellular response to oxidative stress	RT		18	3.3	5.4e-09	3.5e-07
	GOTERM_BP_DIRECT	MAPK cascade	RT		30	5.5	1e-08	6.5e-07
	GOTERM_BP_DIRECT	response to unfolded protein	RT		13	2.4	3.1e-08	1.9e-06
	GOTERM_BP_DIRECT	substantia nigra development	RT		12	2.2	6.8e-08	4.1e-06
	GOTERM_BP_DIRECT	positive regulation of cytoplasmic translation	RT		8	1.5	1.2e-07	7.2e-06
	GOTERM_BP_DIRECT	antigen processing and presentation of exogenous peptide antigen via MHC class II	RT		16	2.9	1.2e-07	7.2e-06
	GOTERM_BP_DIRECT	negative regulation of apoptotic process	RT		39	7.1	1.6e-07	9e-06
	GOTERM_BP_DIRECT	osteoblast differentiation	RT		17	3.1	1.7e-07	9.8e-06
	GOTERM_BP_DIRECT	positive regulation of telomere maintenance via telomerase	RT		10	1.8	2.8e-07	1.6e-05
	GOTERM_BP_DIRECT	protein polyubiquitination	RT		26	4.8	3.8e-07	2.1e-05
	GOTERM_BP_DIRECT	negative regulation of translation	RT		14	2.6	5.1e-07	2.7e-05
	GOTERM_BP_DIRECT	cell redox homeostasis	RT		11	2	5.7e-07	3e-05
	GOTERM_BP_DIRECT	tricarboxylic acid cycle	RT		10	1.8	6.2e-07	3.2e-05
	GOTERM_BP_DIRECT	response to virus	RT		16	2.9	7e-07	3.6e-05
	GOTERM_BP_DIRECT	cellular protein metabolic process	RT		18	3.3	1.1e-06	5.5e-05
	GOTERM_BP_DIRECT	microtubule-based process	RT		9	1.6	1.6e-06	8e-05
	GOTERM_BP_DIRECT	carbohydrate metabolic process	RT		19	3.5	1.7e-06	8.4e-05
	GOTERM_BP_DIRECT	negative regulation of nuclear-transcribed mRNA catabolic process, deadenylation-dependent decay	RT		6	1.1	2e-06	9.2e-05
	GOTERM_BP_DIRECT	CRD-mediated mRNA stabilization	RT		6	1.1	2e-06	9.2e-05
	GOTERM_BP_DIRECT	transmembrane transport	RT		26	4.8	2.2e-06	0.0001
	GOTERM_BP_DIRECT	toxin transport	RT		10	1.8	2.4e-06	0.00011
	GOTERM_BP_DIRECT	fructose 6-phosphate metabolic process	RT		6	1.1	6.9e-06	0.00029
	GOTERM_BP_DIRECT	positive regulation of RNA polymerase II transcriptional preinitiation complex assembly	RT		6	1.1	6.9e-06	0.00029
	GOTERM_BP_DIRECT	IRES-dependent viral translational initiation	RT		6	1.1	6.9e-06	0.00029
	GOTERM_BP_DIRECT	protein folding in endoplasmic reticulum	RT		6	1.1	6.9e-06	0.00029
	GOTERM_BP_DIRECT	ER to Golgi vesicle-mediated transport	RT		19	3.5	1.2e-05	0.0005
	GOTERM_BP_DIRECT	microtubule cytoskeleton organization	RT		15	2.7	1.8e-05	0.00073
	GOTERM_BP_DIRECT	regulation of G2/M transition of mitotic cell cycle	RT		12	2.2	1.8e-05	0.00073
	GOTERM_BP_DIRECT	translational elongation	RT		7	1.3	1.8e-05	0.00073
	GOTERM_BP_DIRECT	activation of innate immune response	RT		8	1.5	1.9e-05	0.00077
	GOTERM_BP_DIRECT	protein localization to cytoplasmic stress granule	RT		5	0.9	2e-05	0.00079
	GOTERM_BP_DIRECT	IRE1-mediated unfolded protein response	RT		10	1.8	2e-05	0.00079
	GOTERM_BP_DIRECT	chaperone-mediated protein complex assembly	RT		7	1.3	2.4e-05	0.00093
	GOTERM_BP_DIRECT	binding of sperm to zona pellucida	RT		9	1.6	2.7e-05	0.001
	GOTERM_BP_DIRECT	platelet aggregation	RT		9	1.6	3.2e-05	0.0012
	GOTERM_BP_DIRECT	proteasomal protein catabolic process	RT		8	1.5	3.7e-05	0.0014
	GOTERM_BP_DIRECT	collagen fibril organization	RT		13	2.4	3.8e-05	0.0014
	GOTERM_BP_DIRECT	G2/M transition of mitotic cell cycle	RT		15	2.7	4.1e-05	0.0015
	GOTERM_BP_DIRECT	intracellular protein transport	RT		24	4.4	4.6e-05	0.0016
	GOTERM_BP_DIRECT	cellular oxidant detoxification	RT		11	2	5.7e-05	0.002
	GOTERM_BP_DIRECT	cellular response to interleukin-4	RT		7	1.3	6.8e-05	0.0024
	GOTERM_BP_DIRECT	fructose 1,6-bisphosphate metabolic process	RT		5	0.9	6.9e-05	0.0024
	GOTERM_BP_DIRECT	ciliary basal body docking	RT		12	2.2	7.1e-05	0.0024
	GOTERM_BP_DIRECT	mRNA processing	RT		18	3.3	8e-05	0.0027
	GOTERM_BP_DIRECT	fatty acid beta-oxidation	RT		9	1.6	8e-05	0.0027
	GOTERM_BP_DIRECT	positive regulation of translation	RT		11	2	9.7e-05	0.0032
	GOTERM_BP_DIRECT	RNA splicing	RT		17	3.1	0.0001	0.0033
	GOTERM_BP_DIRECT	hydrogen peroxide catabolic process	RT		7	1.3	0.00011	0.0034
	GOTERM_BP_DIRECT	type I interferon signaling pathway	RT		10	1.8	0.00013	0.0041
	GOTERM_BP_DIRECT	protein refolding	RT		6	1.1	0.00014	0.0045
	GOTERM_BP_DIRECT	positive regulation of proteasomal protein catabolic process	RT		6	1.1	0.00014	0.0045
	GOTERM_BP_DIRECT	viral protein processing	RT		8	1.5	0.00018	0.0055
	GOTERM_BP_DIRECT	cellular protein localization	RT		10	1.8	0.00022	0.0067
	GOTERM_BP_DIRECT	DNA duplex unwinding	RT		10	1.8	0.00022	0.0067
	GOTERM_BP_DIRECT	ATP metabolic process	RT		7	1.3	0.00023	0.0069
	GOTERM_BP_DIRECT	ribosomal small subunit biogenesis	RT		6	1.1	0.00024	0.0071
	GOTERM_BP_DIRECT	negative regulation of mRNA splicing, via spliceosome	RT		6	1.1	0.00024	0.0071
	GOTERM_BP_DIRECT	pentose-phosphate shunt	RT		5	0.9	0.00025	0.0074
	GOTERM_BP_DIRECT	epithelial cell differentiation	RT		11	2	0.00026	0.0074
	GOTERM_BP_DIRECT	proteolysis involved in cellular protein catabolic process	RT		8	1.5	0.00031	0.0089
	GOTERM_BP_DIRECT	glutathione metabolic process	RT		8	1.5	0.00031	0.0089
	GOTERM_BP_DIRECT	chaperone mediated protein folding requiring cofactor	RT		7	1.3	0.00033	0.0092
	GOTERM_BP_DIRECT	vesicle-mediated transport	RT		17	3.1	0.00035	0.0099
	GOTERM_BP_DIRECT	alternative mRNA splicing, via spliceosome	RT		6	1.1	0.00038	0.01
	GOTERM_BP_DIRECT	proteasomal ubiquitin-independent protein catabolic process	RT		6	1.1	0.00038	0.01
	GOTERM_BP_DIRECT	positive regulation of interferon-alpha production	RT		6	1.1	0.00047	0.013
	GOTERM_BP_DIRECT	innate immune response	RT		33	6	0.00047	0.013
	GOTERM_BP_DIRECT	response to endoplasmic reticulum stress	RT		10	1.8	0.00048	0.013
	GOTERM_BP_DIRECT	positive regulation of cellular protein catabolic process	RT		5	0.9	0.00049	0.013
	GOTERM_BP_DIRECT	response to hydrogen peroxide	RT		8	1.5	0.00066	0.017
	GOTERM_BP_DIRECT	cellular response to heat	RT		8	1.5	0.00066	0.017
	GOTERM_BP_DIRECT	positive regulation of protein insertion into mitochondrial membrane involved in apoptotic signaling pathway	RT		6	1.1	0.00069	0.018
	GOTERM_BP_DIRECT	'de novo' XMP biosynthetic process	RT		4	0.7	0.00071	0.018
	GOTERM_BP_DIRECT	apoptotic mitochondrial changes	RT		5	0.9	0.00085	0.022
	GOTERM_BP_DIRECT	retina homeostasis	RT		7	1.3	0.00093	0.023
	GOTERM_BP_DIRECT	positive regulation of interferon-beta production	RT		7	1.3	0.0011	0.026
	GOTERM_BP_DIRECT	formation of cytoplasmic translation initiation complex	RT		5	0.9	0.0011	0.027
	GOTERM_BP_DIRECT	peptidyl-lysine hydroxylation	RT		4	0.7	0.0011	0.027
	GOTERM_BP_DIRECT	protein export from nucleus	RT		6	1.1	0.0012	0.028
	GOTERM_BP_DIRECT	response to drug	RT		19	3.5	0.0013	0.03
	GOTERM_BP_DIRECT	ATP biosynthetic process	RT		6	1.1	0.0014	0.033
	GOTERM_BP_DIRECT	2-oxoglutarate metabolic process	RT		5	0.9	0.0014	0.033
	GOTERM_BP_DIRECT	regulation of cellular response to heat	RT		9	1.6	0.0014	0.033
	GOTERM_BP_DIRECT	GMP biosynthetic process	RT		4	0.7	0.0016	0.037
	GOTERM_BP_DIRECT	oxaloacetate metabolic process	RT		4	0.7	0.0016	0.037
	GOTERM_BP_DIRECT	viral RNA genome replication	RT		4	0.7	0.0016	0.037
	GOTERM_BP_DIRECT	negative regulation of neuron death	RT		8	1.5	0.0017	0.039
	GOTERM_BP_DIRECT	actin filament organization	RT		12	2.2	0.0018	0.041
	GOTERM_BP_DIRECT	regulation of apoptotic process	RT		17	3.1	0.0019	0.042
	GOTERM_BP_DIRECT	mRNA transport	RT		9	1.6	0.002	0.044
	GOTERM_BP_DIRECT	respiratory electron transport chain	RT		5	0.9	0.0021	0.046
	GOTERM_BP_DIRECT	myoblast differentiation	RT		5	0.9	0.0021	0.046
	GOTERM_BP_DIRECT	receptor-mediated endocytosis	RT		13	2.4	0.0022	0.048
	GOTERM_BP_DIRECT	regulation of circadian rhythm	RT		8	1.5	0.0022	0.049
	GOTERM_BP_DIRECT	regulation of RNA metabolic process	RT		4	0.7	0.0023	0.049
	GOTERM_BP_DIRECT	cellular hyperosmotic salinity response	RT		3	0.5	0.0023	0.049
	GOTERM_BP_DIRECT	positive regulation of telomerase activity	RT		6	1.1	0.0024	0.051
	GOTERM_BP_DIRECT	mitotic cell cycle	RT		12	2.2	0.0025	0.053
	GOTERM_BP_DIRECT	pyruvate metabolic process	RT		5	0.9	0.003	0.063
	GOTERM_BP_DIRECT	antigen processing and presentation of endogenous peptide antigen via MHC class I	RT		4	0.7	0.0031	0.064
	GOTERM_BP_DIRECT	actin filament bundle assembly	RT		6	1.1	0.0031	0.065
	GOTERM_BP_DIRECT	positive regulation of NIK/NF-kappaB signaling	RT		8	1.5	0.0034	0.07
	GOTERM_BP_DIRECT	response to ethanol	RT		11	2	0.0035	0.071
	GOTERM_BP_DIRECT	protein catabolic process	RT		6	1.1	0.0035	0.071
	GOTERM_BP_DIRECT	nucleocytoplasmic transport	RT		5	0.9	0.0036	0.071
	GOTERM_BP_DIRECT	glutamine metabolic process	RT		5	0.9	0.0036	0.071
	GOTERM_BP_DIRECT	intermediate filament organization	RT		6	1.1	0.004	0.079
	GOTERM_BP_DIRECT	interferon-gamma-mediated signaling pathway	RT		8	1.5	0.004	0.079
	GOTERM_BP_DIRECT	defense response to virus	RT		15	2.7	0.0041	0.081
	GOTERM_BP_DIRECT	ribosomal large subunit assembly	RT		5	0.9	0.0042	0.081
	GOTERM_BP_DIRECT	negative regulation of cysteine-type endopeptidase activity involved in apoptotic process	RT		8	1.5	0.0043	0.084
	GOTERM_BP_DIRECT	positive regulation of oxidative stress-induced intrinsic apoptotic signaling pathway	RT		3	0.5	0.0045	0.085
	GOTERM_BP_DIRECT	regulation of organelle assembly	RT		3	0.5	0.0045	0.085
	GOTERM_BP_DIRECT	adenine transport	RT		3	0.5	0.0045	0.085
	GOTERM_BP_DIRECT	pentose-phosphate shunt, oxidative branch	RT		3	0.5	0.0045	0.085
	GOTERM_BP_DIRECT	establishment or maintenance of apical/basal cell polarity	RT		3	0.5	0.0045	0.085
	GOTERM_BP_DIRECT	RNA export from nucleus	RT		7	1.3	0.0047	0.088
	GOTERM_BP_DIRECT	actin cytoskeleton organization	RT		13	2.4	0.005	0.092
	GOTERM_BP_DIRECT	glutamine family amino acid metabolic process	RT		4	0.7	0.0051	0.092
	GOTERM_BP_DIRECT	negative regulation of microtubule polymerization	RT		4	0.7	0.0051	0.092
	GOTERM_BP_DIRECT	purine ribonucleoside monophosphate biosynthetic process	RT		4	0.7	0.0051	0.092
	GOTERM_BP_DIRECT	postsynaptic actin cytoskeleton organization	RT		4	0.7	0.0051	0.092
	GOTERM_BP_DIRECT	positive regulation of apoptotic process	RT		21	3.8	0.0053	0.095
	GOTERM_BP_DIRECT	protein import into nucleus	RT		9	1.6	0.0056	0.1
	GOTERM_BP_DIRECT	hydrogen ion transmembrane transport	RT		10	1.8	0.006	0.11
	GOTERM_BP_DIRECT	protein targeting	RT		6	1.1	0.0062	0.11
	GOTERM_BP_DIRECT	rhythmic process	RT		8	1.5	0.0063	0.11
	GOTERM_BP_DIRECT	cargo loading into COPII-coated vesicle	RT		4	0.7	0.0064	0.11
	GOTERM_BP_DIRECT	relaxation of cardiac muscle	RT		4	0.7	0.0064	0.11
	GOTERM_BP_DIRECT	cellular response to interferon-gamma	RT		9	1.6	0.0067	0.12
	GOTERM_BP_DIRECT	viral entry into host cell	RT		9	1.6	0.0067	0.12
	GOTERM_BP_DIRECT	positive regulation of substrate adhesion-dependent cell spreading	RT		6	1.1	0.0068	0.12
	GOTERM_BP_DIRECT	positive regulation of protein import into nucleus	RT		6	1.1	0.0068	0.12
	GOTERM_BP_DIRECT	aging	RT		13	2.4	0.007	0.12
	GOTERM_BP_DIRECT	aggrephagy	RT		5	0.9	0.0074	0.12
	GOTERM_BP_DIRECT	viral translational termination-reinitiation	RT		3	0.5	0.0074	0.12
	GOTERM_BP_DIRECT	scaRNA localization to Cajal body	RT		3	0.5	0.0074	0.12
	GOTERM_BP_DIRECT	citrate metabolic process	RT		3	0.5	0.0074	0.12
	GOTERM_BP_DIRECT	regulation of chaperone-mediated autophagy	RT		3	0.5	0.0074	0.12
	GOTERM_BP_DIRECT	peptidyl-serine dephosphorylation	RT		4	0.7	0.0078	0.13
	GOTERM_BP_DIRECT	cellular response to leukemia inhibitory factor	RT		9	1.6	0.008	0.13
	GOTERM_BP_DIRECT	regulation of alternative mRNA splicing, via spliceosome	RT		7	1.3	0.0084	0.13
	GOTERM_BP_DIRECT	axonogenesis	RT		8	1.5	0.0087	0.14
	GOTERM_BP_DIRECT	negative regulation of viral genome replication	RT		6	1.1	0.0091	0.15
	GOTERM_BP_DIRECT	positive regulation of NF-kappaB transcription factor activity	RT		12	2.2	0.0094	0.15
	GOTERM_BP_DIRECT	positive regulation of viral genome replication	RT		5	0.9	0.0094	0.15
	GOTERM_BP_DIRECT	retrograde vesicle-mediated transport, Golgi to ER	RT		8	1.5	0.0099	0.16
	GOTERM_BP_DIRECT	regulation of mitochondrial membrane potential	RT		5	0.9	0.011	0.17
	GOTERM_BP_DIRECT	vesicle fusion with endoplasmic reticulum-Golgi intermediate compartment (ERGIC) membrane	RT		3	0.5	0.011	0.17
	GOTERM_BP_DIRECT	purine nucleobase biosynthetic process	RT		3	0.5	0.011	0.17
	GOTERM_BP_DIRECT	positive regulation of macromitophagy	RT		3	0.5	0.011	0.17
	GOTERM_BP_DIRECT	mitochondrial ATP transmembrane transport	RT		3	0.5	0.011	0.17
	GOTERM_BP_DIRECT	positive regulation of vesicle fusion	RT		3	0.5	0.011	0.17
	GOTERM_BP_DIRECT	isocitrate metabolic process	RT		3	0.5	0.011	0.17
	GOTERM_BP_DIRECT	'de novo' IMP biosynthetic process	RT		3	0.5	0.011	0.17
	GOTERM_BP_DIRECT	membrane organization	RT		10	1.8	0.011	0.17
	GOTERM_BP_DIRECT	purine nucleotide biosynthetic process	RT		4	0.7	0.011	0.17
	GOTERM_BP_DIRECT	ribosomal small subunit assembly	RT		4	0.7	0.011	0.17
	GOTERM_BP_DIRECT	mRNA catabolic process	RT		5	0.9	0.012	0.17
	GOTERM_BP_DIRECT	cristae formation	RT		5	0.9	0.012	0.17
	GOTERM_BP_DIRECT	regulation of translational initiation	RT		5	0.9	0.012	0.17
	GOTERM_BP_DIRECT	cell junction assembly	RT		4	0.7	0.013	0.19
	GOTERM_BP_DIRECT	positive regulation of erythrocyte differentiation	RT		5	0.9	0.013	0.19
	GOTERM_BP_DIRECT	establishment or maintenance of cell polarity	RT		6	1.1	0.014	0.2
	GOTERM_BP_DIRECT	positive regulation of DNA repair	RT		5	0.9	0.015	0.21
	GOTERM_BP_DIRECT	ribosomal small subunit export from nucleus	RT		3	0.5	0.015	0.21
	GOTERM_BP_DIRECT	apical junction assembly	RT		3	0.5	0.015	0.21
	GOTERM_BP_DIRECT	glycine metabolic process	RT		3	0.5	0.015	0.21
	GOTERM_BP_DIRECT	ribosomal large subunit export from nucleus	RT		3	0.5	0.015	0.21
	GOTERM_BP_DIRECT	apoptotic cell clearance	RT		4	0.7	0.015	0.21
	GOTERM_BP_DIRECT	cytoskeleton-dependent intracellular transport	RT		4	0.7	0.015	0.21
	GOTERM_BP_DIRECT	viral life cycle	RT		8	1.5	0.016	0.22
	GOTERM_BP_DIRECT	one-carbon metabolic process	RT		5	0.9	0.016	0.22
	GOTERM_BP_DIRECT	negative regulation of catalytic activity	RT		9	1.6	0.017	0.24
	GOTERM_BP_DIRECT	positive regulation of type I interferon production	RT		6	1.1	0.019	0.25
	GOTERM_BP_DIRECT	regulation of RNA splicing	RT		6	1.1	0.019	0.25
	GOTERM_BP_DIRECT	negative regulation of protein ubiquitination	RT		6	1.1	0.019	0.25
	GOTERM_BP_DIRECT	response to oxidative stress	RT		9	1.6	0.019	0.25
	GOTERM_BP_DIRECT	ubiquitin-dependent protein catabolic process	RT		16	2.9	0.019	0.25
	GOTERM_BP_DIRECT	negative regulation of extrinsic apoptotic signaling pathway	RT		5	0.9	0.019	0.25
	GOTERM_BP_DIRECT	RNA secondary structure unwinding	RT		3	0.5	0.02	0.25
	GOTERM_BP_DIRECT	'de novo' AMP biosynthetic process	RT		3	0.5	0.02	0.25
	GOTERM_BP_DIRECT	positive regulation of early endosome to late endosome transport	RT		3	0.5	0.02	0.25
	GOTERM_BP_DIRECT	establishment of Golgi localization	RT		3	0.5	0.02	0.25
	GOTERM_BP_DIRECT	cytoplasmic sequestering of protein	RT		3	0.5	0.02	0.25
	GOTERM_BP_DIRECT	anterograde axonal protein transport	RT		3	0.5	0.02	0.25
	GOTERM_BP_DIRECT	antigen processing and presentation of endogenous peptide antigen via MHC class I via ER pathway, TAP-independent	RT		3	0.5	0.02	0.25
	GOTERM_BP_DIRECT	establishment of integrated proviral latency	RT		3	0.5	0.02	0.25
	GOTERM_BP_DIRECT	L-serine biosynthetic process	RT		3	0.5	0.02	0.25
	GOTERM_BP_DIRECT	negative regulation of protein binding	RT		7	1.3	0.02	0.25
	GOTERM_BP_DIRECT	positive regulation of superoxide anion generation	RT		4	0.7	0.02	0.25
	GOTERM_BP_DIRECT	response to lead ion	RT		4	0.7	0.02	0.25
	GOTERM_BP_DIRECT	intermediate filament cytoskeleton organization	RT		4	0.7	0.02	0.25
	GOTERM_BP_DIRECT	positive regulation of neural precursor cell proliferation	RT		4	0.7	0.02	0.25
	GOTERM_BP_DIRECT	response to nutrient	RT		7	1.3	0.021	0.27
	GOTERM_BP_DIRECT	DNA damage response, detection of DNA damage	RT		5	0.9	0.021	0.27
	GOTERM_BP_DIRECT	cell motility	RT		5	0.9	0.021	0.27
	GOTERM_BP_DIRECT	response to cocaine	RT		5	0.9	0.021	0.27
	GOTERM_BP_DIRECT	DNA recombination	RT		7	1.3	0.022	0.28
	GOTERM_BP_DIRECT	cell division	RT		19	3.5	0.023	0.28
	GOTERM_BP_DIRECT	neuron projection development	RT		9	1.6	0.023	0.28
	GOTERM_BP_DIRECT	positive regulation of protein localization to plasma membrane	RT		6	1.1	0.023	0.28
	GOTERM_BP_DIRECT	response to organic cyclic compound	RT		6	1.1	0.023	0.28
	GOTERM_BP_DIRECT	cholesterol biosynthetic process	RT		5	0.9	0.023	0.28
	GOTERM_BP_DIRECT	regulation of gene expression	RT		14	2.6	0.024	0.29
	GOTERM_BP_DIRECT	cellular response to stress	RT		3	0.5	0.025	0.29
	GOTERM_BP_DIRECT	negative regulation of mitochondrial outer membrane permeabilization involved in apoptotic signaling pathway	RT		3	0.5	0.025	0.29
	GOTERM_BP_DIRECT	NADP metabolic process	RT		3	0.5	0.025	0.29
	GOTERM_BP_DIRECT	response to inorganic substance	RT		3	0.5	0.025	0.29
	GOTERM_BP_DIRECT	ATF6-mediated unfolded protein response	RT		3	0.5	0.025	0.29
	GOTERM_BP_DIRECT	antigen processing and presentation of exogenous peptide antigen via MHC class I, TAP-independent	RT		3	0.5	0.025	0.29
	GOTERM_BP_DIRECT	positive regulation of tau-protein kinase activity	RT		3	0.5	0.025	0.29
	GOTERM_BP_DIRECT	positive regulation of protein localization to early endosome	RT		3	0.5	0.025	0.29
	GOTERM_BP_DIRECT	protein hexamerization	RT		3	0.5	0.025	0.29
	GOTERM_BP_DIRECT	positive regulation of receptor-mediated endocytosis	RT		4	0.7	0.026	0.3
	GOTERM_BP_DIRECT	positive regulation of mRNA splicing, via spliceosome	RT		4	0.7	0.026	0.3
	GOTERM_BP_DIRECT	barbed-end actin filament capping	RT		4	0.7	0.026	0.3
	GOTERM_BP_DIRECT	electron transport chain	RT		6	1.1	0.026	0.3
	GOTERM_BP_DIRECT	establishment of protein localization	RT		5	0.9	0.027	0.31
	GOTERM_BP_DIRECT	regulation of protein localization	RT		7	1.3	0.028	0.32
	GOTERM_BP_DIRECT	regulation of cell shape	RT		10	1.8	0.028	0.32
	GOTERM_BP_DIRECT	response to calcium ion	RT		6	1.1	0.028	0.32
	GOTERM_BP_DIRECT	mRNA export from nucleus	RT		8	1.5	0.028	0.32
	GOTERM_BP_DIRECT	fibroblast growth factor receptor signaling pathway	RT		7	1.3	0.029	0.33
	GOTERM_BP_DIRECT	NADH metabolic process	RT		3	0.5	0.03	0.34
	GOTERM_BP_DIRECT	positive regulation of cellular component movement	RT		3	0.5	0.03	0.34
	GOTERM_BP_DIRECT	fatty acid beta-oxidation using acyl-CoA dehydrogenase	RT		3	0.5	0.03	0.34
	GOTERM_BP_DIRECT	keratinocyte development	RT		3	0.5	0.03	0.34
	GOTERM_BP_DIRECT	low-density lipoprotein particle receptor catabolic process	RT		3	0.5	0.03	0.34
	GOTERM_BP_DIRECT	cell migration	RT		14	2.6	0.031	0.34
	GOTERM_BP_DIRECT	protein localization to plasma membrane	RT		10	1.8	0.031	0.34
	GOTERM_BP_DIRECT	clathrin-dependent endocytosis	RT		4	0.7	0.032	0.35
	GOTERM_BP_DIRECT	natural killer cell mediated cytotoxicity	RT		4	0.7	0.032	0.35
	GOTERM_BP_DIRECT	regulation of synapse organization	RT		4	0.7	0.032	0.35
	GOTERM_BP_DIRECT	epithelial to mesenchymal transition	RT		5	0.9	0.034	0.37
	GOTERM_BP_DIRECT	protein peptidyl-prolyl isomerization	RT		5	0.9	0.034	0.37
	GOTERM_BP_DIRECT	establishment of skin barrier	RT		4	0.7	0.035	0.38
	GOTERM_BP_DIRECT	ephrin receptor signaling pathway	RT		7	1.3	0.036	0.38
	GOTERM_BP_DIRECT	glucose 6-phosphate metabolic process	RT		3	0.5	0.037	0.38
	GOTERM_BP_DIRECT	regulation of smooth muscle cell proliferation	RT		3	0.5	0.037	0.38
	GOTERM_BP_DIRECT	adaptive thermogenesis	RT		3	0.5	0.037	0.38
	GOTERM_BP_DIRECT	peptidyl-proline hydroxylation to 4-hydroxy-L-proline	RT		3	0.5	0.037	0.38
	GOTERM_BP_DIRECT	response to thyroid hormone	RT		3	0.5	0.037	0.38
	GOTERM_BP_DIRECT	primary miRNA processing	RT		3	0.5	0.037	0.38
	GOTERM_BP_DIRECT	neuron apoptotic process	RT		5	0.9	0.037	0.39
	GOTERM_BP_DIRECT	nucleobase-containing small molecule interconversion	RT		4	0.7	0.039	0.41
	GOTERM_BP_DIRECT	liver development	RT		7	1.3	0.039	0.41
	GOTERM_BP_DIRECT	antigen processing and presentation	RT		5	0.9	0.042	0.43
	GOTERM_BP_DIRECT	response to cAMP	RT		5	0.9	0.042	0.43
	GOTERM_BP_DIRECT	cellular response to unfolded protein	RT		4	0.7	0.043	0.43
	GOTERM_BP_DIRECT	ribosomal large subunit biogenesis	RT		4	0.7	0.043	0.43
	GOTERM_BP_DIRECT	GTP biosynthetic process	RT		3	0.5	0.043	0.43
	GOTERM_BP_DIRECT	virion assembly	RT		3	0.5	0.043	0.43
	GOTERM_BP_DIRECT	actin filament capping	RT		3	0.5	0.043	0.43
	GOTERM_BP_DIRECT	regulation of mitochondrial membrane permeability	RT		3	0.5	0.043	0.43
	GOTERM_BP_DIRECT	positive regulation of extrinsic apoptotic signaling pathway in absence of ligand	RT		3	0.5	0.043	0.43
	GOTERM_BP_DIRECT	lysine catabolic process	RT		3	0.5	0.043	0.43
	GOTERM_BP_DIRECT	aspartate family amino acid metabolic process	RT		3	0.5	0.043	0.43
	GOTERM_BP_DIRECT	negative regulation of protein kinase activity	RT		6	1.1	0.044	0.44
	GOTERM_BP_DIRECT	negative regulation of neuron projection development	RT		6	1.1	0.047	0.46
	GOTERM_BP_DIRECT	response to organic substance	RT		4	0.7	0.047	0.46
	GOTERM_BP_DIRECT	positive regulation of lamellipodium assembly	RT		4	0.7	0.047	0.46
	GOTERM_BP_DIRECT	positive regulation of G1/S transition of mitotic cell cycle	RT		5	0.9	0.048	0.47
	GOTERM_BP_DIRECT	programmed cell death	RT		3	0.5	0.05	0.48
	GOTERM_BP_DIRECT	proteasome assembly	RT		3	0.5	0.05	0.48
	GOTERM_BP_DIRECT	regulation of telomere maintenance	RT		3	0.5	0.05	0.48
	GOTERM_BP_DIRECT	positive regulation of mRNA catabolic process	RT		3	0.5	0.05	0.48
	GOTERM_BP_DIRECT	actin filament depolymerization	RT		3	0.5	0.05	0.48
	GOTERM_BP_DIRECT	regulation of interferon-gamma-mediated signaling pathway	RT		3	0.5	0.05	0.48
	GOTERM_BP_DIRECT	removal of superoxide radicals	RT		3	0.5	0.05	0.48
	GOTERM_BP_DIRECT	cellular response to interferon-alpha	RT		3	0.5	0.05	0.48
	GOTERM_BP_DIRECT	activation of MAPK activity	RT		8	1.5	0.05	0.48
	GOTERM_BP_DIRECT	protein N-linked glycosylation via asparagine	RT		4	0.7	0.051	0.48
	GOTERM_BP_DIRECT	mitochondrion organization	RT		7	1.3	0.051	0.48
	GOTERM_BP_DIRECT	intracellular transport of virus	RT		5	0.9	0.051	0.48
	GOTERM_BP_DIRECT	telomere maintenance	RT		5	0.9	0.051	0.48
	GOTERM_BP_DIRECT	cellular response to hydrogen peroxide	RT		6	1.1	0.054	0.49
	GOTERM_BP_DIRECT	mitotic nuclear envelope reassembly	RT		5	0.9	0.054	0.49
	GOTERM_BP_DIRECT	maintenance of permeability of blood-brain barrier	RT		4	0.7	0.055	0.49
	GOTERM_BP_DIRECT	axon extension	RT		4	0.7	0.055	0.49
	GOTERM_BP_DIRECT	glyoxylate cycle	RT		2	0.4	0.055	0.49
	GOTERM_BP_DIRECT	ribose phosphate biosynthetic process	RT		2	0.4	0.055	0.49
	GOTERM_BP_DIRECT	regulation of phospholipid biosynthetic process	RT		2	0.4	0.055	0.49
	GOTERM_BP_DIRECT	positive regulation of dopamine biosynthetic process	RT		2	0.4	0.055	0.49
	GOTERM_BP_DIRECT	regulation of actin filament bundle assembly	RT		2	0.4	0.055	0.49
	GOTERM_BP_DIRECT	nitrate catabolic process	RT		2	0.4	0.055	0.49
	GOTERM_BP_DIRECT	negative regulation of nitrosative stress-induced intrinsic apoptotic signaling pathway	RT		2	0.4	0.055	0.49
	GOTERM_BP_DIRECT	xylulose biosynthetic process	RT		2	0.4	0.055	0.49
	GOTERM_BP_DIRECT	positive regulation of protein processing in phagocytic vesicle	RT		2	0.4	0.055	0.49
	GOTERM_BP_DIRECT	pentose biosynthetic process	RT		2	0.4	0.055	0.49
	GOTERM_BP_DIRECT	positive regulation of telomerase RNA reverse transcriptase activity	RT		2	0.4	0.055	0.49
	GOTERM_BP_DIRECT	regulation of histone ubiquitination	RT		2	0.4	0.055	0.49
	GOTERM_BP_DIRECT	nitric oxide catabolic process	RT		2	0.4	0.055	0.49
	GOTERM_BP_DIRECT	glyceraldehyde-3-phosphate biosynthetic process	RT		2	0.4	0.055	0.49
	GOTERM_BP_DIRECT	regulation of growth plate cartilage chondrocyte proliferation	RT		2	0.4	0.055	0.49
	GOTERM_BP_DIRECT	hydroxylysine biosynthetic process	RT		2	0.4	0.055	0.49
	GOTERM_BP_DIRECT	nuclear migration	RT		3	0.5	0.057	0.51
	GOTERM_BP_DIRECT	mitochondrial electron transport, ubiquinol to cytochrome c	RT		3	0.5	0.057	0.51
	GOTERM_BP_DIRECT	negative regulation of proteasomal ubiquitin-dependent protein catabolic process	RT		4	0.7	0.06	0.52
	GOTERM_BP_DIRECT	mRNA stabilization	RT		4	0.7	0.06	0.52
	GOTERM_BP_DIRECT	protein N-linked glycosylation	RT		5	0.9	0.061	0.53
	GOTERM_BP_DIRECT	positive regulation of neurogenesis	RT		4	0.7	0.064	0.55
	GOTERM_BP_DIRECT	positive regulation of cysteine-type endopeptidase activity involved in apoptotic process	RT		5	0.9	0.065	0.55
	GOTERM_BP_DIRECT	endoplasmic reticulum unfolded protein response	RT		5	0.9	0.065	0.55
	GOTERM_BP_DIRECT	bone development	RT		5	0.9	0.065	0.55
	GOTERM_BP_DIRECT	mitotic spindle organization	RT		8	1.5	0.065	0.55
	GOTERM_BP_DIRECT	regulation of cellular protein localization	RT		3	0.5	0.065	0.55
	GOTERM_BP_DIRECT	protein heterotetramerization	RT		3	0.5	0.065	0.55
	GOTERM_BP_DIRECT	positive regulation of RNA splicing	RT		3	0.5	0.065	0.55
	GOTERM_BP_DIRECT	response to growth hormone	RT		3	0.5	0.065	0.55
	GOTERM_BP_DIRECT	miRNA metabolic process	RT		3	0.5	0.065	0.55
	GOTERM_BP_DIRECT	negative regulation of neuron apoptotic process	RT		9	1.6	0.065	0.55
	GOTERM_BP_DIRECT	positive regulation of protein complex assembly	RT		5	0.9	0.068	0.58
	GOTERM_BP_DIRECT	response to peptide hormone	RT		5	0.9	0.072	0.6
	GOTERM_BP_DIRECT	keratinocyte differentiation	RT		5	0.9	0.072	0.6
	GOTERM_BP_DIRECT	xenobiotic metabolic process	RT		7	1.3	0.073	0.6
	GOTERM_BP_DIRECT	response to dexamethasone	RT		3	0.5	0.073	0.6
	GOTERM_BP_DIRECT	muscle cell development	RT		3	0.5	0.073	0.6
	GOTERM_BP_DIRECT	glycogen catabolic process	RT		3	0.5	0.073	0.6
	GOTERM_BP_DIRECT	mitochondrial calcium ion homeostasis	RT		3	0.5	0.073	0.6
	GOTERM_BP_DIRECT	peptide catabolic process	RT		3	0.5	0.073	0.6
	GOTERM_BP_DIRECT	cellular response to steroid hormone stimulus	RT		3	0.5	0.073	0.6
	GOTERM_BP_DIRECT	in utero embryonic development	RT		11	2	0.073	0.6
	GOTERM_BP_DIRECT	cellular response to hypoxia	RT		8	1.5	0.074	0.6
	GOTERM_BP_DIRECT	intra-Golgi vesicle-mediated transport	RT		4	0.7	0.074	0.6
	GOTERM_BP_DIRECT	RNA catabolic process	RT		4	0.7	0.074	0.6
	GOTERM_BP_DIRECT	protein localization to nucleus	RT		4	0.7	0.074	0.6
	GOTERM_BP_DIRECT	positive regulation of tumor necrosis factor production	RT		7	1.3	0.075	0.61
	GOTERM_BP_DIRECT	ubiquitin-dependent ERAD pathway	RT		6	1.1	0.077	0.63
	GOTERM_BP_DIRECT	translesion synthesis	RT		4	0.7	0.079	0.63
	GOTERM_BP_DIRECT	transferrin transport	RT		4	0.7	0.079	0.63
	GOTERM_BP_DIRECT	protein secretion	RT		5	0.9	0.08	0.63
	GOTERM_BP_DIRECT	post-Golgi vesicle-mediated transport	RT		5	0.9	0.08	0.63
	GOTERM_BP_DIRECT	epidermis development	RT		6	1.1	0.081	0.63
	GOTERM_BP_DIRECT	cellular response to nitric oxide	RT		3	0.5	0.081	0.63
	GOTERM_BP_DIRECT	cellular respiration	RT		3	0.5	0.081	0.63
	GOTERM_BP_DIRECT	negative regulation of reactive oxygen species biosynthetic process	RT		3	0.5	0.081	0.63
	GOTERM_BP_DIRECT	regulation of protein catabolic process	RT		3	0.5	0.081	0.63
	GOTERM_BP_DIRECT	modification by symbiont of host morphology or physiology	RT		2	0.4	0.082	0.63
	GOTERM_BP_DIRECT	protein unfolding	RT		2	0.4	0.082	0.63
	GOTERM_BP_DIRECT	miRNA transport	RT		2	0.4	0.082	0.63
	GOTERM_BP_DIRECT	positive regulation of steroid hormone biosynthetic process	RT		2	0.4	0.082	0.63
	GOTERM_BP_DIRECT	RNA import into nucleus	RT		2	0.4	0.082	0.63
	GOTERM_BP_DIRECT	protein import into mitochondrial intermembrane space	RT		2	0.4	0.082	0.63
	GOTERM_BP_DIRECT	dendritic transport of messenger ribonucleoprotein complex	RT		2	0.4	0.082	0.63
	GOTERM_BP_DIRECT	negative regulation of protein tyrosine phosphatase activity	RT		2	0.4	0.082	0.63
	GOTERM_BP_DIRECT	positive regulation of lymphocyte differentiation	RT		2	0.4	0.082	0.63
	GOTERM_BP_DIRECT	positive regulation of mitotic centrosome separation	RT		2	0.4	0.082	0.63
	GOTERM_BP_DIRECT	small-subunit processome assembly	RT		2	0.4	0.082	0.63
	GOTERM_BP_DIRECT	regulation of viral genome replication	RT		2	0.4	0.082	0.63
	GOTERM_BP_DIRECT	negative regulation of myeloid leukocyte differentiation	RT		2	0.4	0.082	0.63
	GOTERM_BP_DIRECT	actin cytoskeleton reorganization	RT		5	0.9	0.084	0.64
	GOTERM_BP_DIRECT	integrin-mediated signaling pathway	RT		7	1.3	0.086	0.66
	GOTERM_BP_DIRECT	angiogenesis	RT		12	2.2	0.089	0.67
	GOTERM_BP_DIRECT	regulation of necroptotic process	RT		3	0.5	0.089	0.67
	GOTERM_BP_DIRECT	regulation of protein ubiquitination	RT		3	0.5	0.089	0.67
	GOTERM_BP_DIRECT	regulation of the force of heart contraction	RT		3	0.5	0.089	0.67
	GOTERM_BP_DIRECT	muscle filament sliding	RT		4	0.7	0.09	0.68
	GOTERM_BP_DIRECT	cell-cell adhesion	RT		10	1.8	0.09	0.68
	GOTERM_BP_DIRECT	DNA repair	RT		13	2.4	0.092	0.69
	GOTERM_BP_DIRECT	mRNA 3'-end processing	RT		5	0.9	0.092	0.69
	GOTERM_BP_DIRECT	regulation of catalytic activity	RT		17	3.1	0.093	0.7
	GOTERM_BP_DIRECT	response to estradiol	RT		7	1.3	0.096	0.71
	GOTERM_BP_DIRECT	negative regulation of protein complex assembly	RT		4	0.7	0.096	0.71
	GOTERM_BP_DIRECT	nucleobase-containing compound metabolic process	RT		4	0.7	0.096	0.71
	GOTERM_BP_DIRECT	response to ischemia	RT		5	0.9	0.096	0.71
	GOTERM_BP_DIRECT	response to toxic substance	RT		6	1.1	0.098	0.72
	GOTERM_BP_DIRECT	regulation of proteasomal protein catabolic process	RT		3	0.5	0.098	0.72
	GOTERM_BP_DIRECT	viral release from host cell	RT		3	0.5	0.098	0.72
	GOTERM_BP_DIRECT	platelet formation	RT		3	0.5	0.098	0.72

## Sheet: GO_cell compartment (CC)_CME
Sublist	Category	Term	RT	Genes	Count	%	P-Value	Benjamini
	GOTERM_CC_DIRECT	extracellular exosome	RT		321	58.8	7.6e-168	5e-165
	GOTERM_CC_DIRECT	membrane	RT		262	48	9.8e-95	3.2e-92
	GOTERM_CC_DIRECT	cytosol	RT		362	66.3	8.3e-85	1.8e-82
	GOTERM_CC_DIRECT	focal adhesion	RT		96	17.6	3.1e-60	5.2e-58
	GOTERM_CC_DIRECT	ribonucleoprotein complex	RT		54	9.9	8e-43	1.1e-40
	GOTERM_CC_DIRECT	ficolin-1-rich granule lumen	RT		45	8.2	1.8e-37	2e-35
	GOTERM_CC_DIRECT	melanosome	RT		40	7.3	1.3e-34	1.3e-32
	GOTERM_CC_DIRECT	cytoplasm	RT		278	50.9	1.7e-34	1.4e-32
	GOTERM_CC_DIRECT	secretory granule lumen	RT		41	7.5	9.6e-34	7e-32
	GOTERM_CC_DIRECT	cytosolic ribosome	RT		34	6.2	1.4e-31	9.1e-30
	GOTERM_CC_DIRECT	proteasome complex	RT		27	4.9	9e-26	5.4e-24
	GOTERM_CC_DIRECT	nucleus	RT		262	48	1.9e-21	1e-19
	GOTERM_CC_DIRECT	mitochondrion	RT		102	18.7	7.9e-20	4e-18
	GOTERM_CC_DIRECT	macromolecular complex	RT		66	12.1	1.1e-18	5.2e-17
	GOTERM_CC_DIRECT	ribosome	RT		34	6.2	2.9e-18	1.3e-16
	GOTERM_CC_DIRECT	proteasome accessory complex	RT		14	2.6	7.6e-18	3.1e-16
	GOTERM_CC_DIRECT	endoplasmic reticulum	RT		84	15.4	1.8e-17	7.1e-16
	GOTERM_CC_DIRECT	cytosolic small ribosomal subunit	RT		19	3.5	3.8e-17	1.4e-15
	GOTERM_CC_DIRECT	endoplasmic reticulum lumen	RT		41	7.5	1.3e-16	4.4e-15
	GOTERM_CC_DIRECT	proteasome regulatory particle, base subcomplex	RT		9	1.6	2.4e-12	7.7e-11
	GOTERM_CC_DIRECT	cytosolic large ribosomal subunit	RT		17	3.1	2.4e-12	7.7e-11
	GOTERM_CC_DIRECT	perinuclear region of cytoplasm	RT		56	10.3	2.4e-11	7.1e-10
	GOTERM_CC_DIRECT	nucleoplasm	RT		168	30.8	3.5e-11	1e-09
	GOTERM_CC_DIRECT	small ribosomal subunit	RT		12	2.2	7.2e-11	2e-09
	GOTERM_CC_DIRECT	microtubule	RT		34	6.2	8.1e-11	2.1e-09
	GOTERM_CC_DIRECT	mitochondrial nucleoid	RT		14	2.6	1.2e-10	3e-09
	GOTERM_CC_DIRECT	mitochondrial matrix	RT		37	6.8	1.2e-10	3e-09
	GOTERM_CC_DIRECT	extracellular region	RT		107	19.6	2.2e-10	5.1e-09
	GOTERM_CC_DIRECT	azurophil granule lumen	RT		18	3.3	3.1e-10	7e-09
	GOTERM_CC_DIRECT	proteasome regulatory particle	RT		8	1.5	1.1e-09	2.4e-08
	GOTERM_CC_DIRECT	vesicle	RT		23	4.2	1.1e-09	2.4e-08
	GOTERM_CC_DIRECT	polysome	RT		12	2.2	1.7e-09	3.4e-08
	GOTERM_CC_DIRECT	chaperonin-containing T-complex	RT		8	1.5	3e-09	6.1e-08
	GOTERM_CC_DIRECT	cytoplasmic ribonucleoprotein granule	RT		16	2.9	5.6e-09	1.1e-07
	GOTERM_CC_DIRECT	actin cytoskeleton	RT		27	4.9	6.7e-09	1.3e-07
	GOTERM_CC_DIRECT	catalytic step 2 spliceosome	RT		16	2.9	9.2e-09	1.7e-07
	GOTERM_CC_DIRECT	cortical actin cytoskeleton	RT		13	2.4	4.7e-08	8.4e-07
	GOTERM_CC_DIRECT	nuclear matrix	RT		17	3.1	5.7e-08	9.8e-07
	GOTERM_CC_DIRECT	rough endoplasmic reticulum	RT		13	2.4	8.5e-08	1.4e-06
	GOTERM_CC_DIRECT	endoplasmic reticulum chaperone complex	RT		7	1.3	1.6e-07	2.6e-06
	GOTERM_CC_DIRECT	cytoskeleton	RT		38	7	2.6e-07	4.1e-06
	GOTERM_CC_DIRECT	cell body	RT		14	2.6	2.9e-07	4.5e-06
	GOTERM_CC_DIRECT	membrane raft	RT		24	4.4	3.5e-07	5.3e-06
	GOTERM_CC_DIRECT	smooth endoplasmic reticulum	RT		9	1.6	3.8e-07	5.7e-06
	GOTERM_CC_DIRECT	cell surface	RT		40	7.3	9.6e-07	1.4e-05
	GOTERM_CC_DIRECT	lamellipodium	RT		20	3.7	1e-06	1.5e-05
	GOTERM_CC_DIRECT	spliceosomal complex	RT		15	2.7	1.6e-06	2.2e-05
	GOTERM_CC_DIRECT	proteasome core complex, alpha-subunit complex	RT		6	1.1	1.6e-06	2.2e-05
	GOTERM_CC_DIRECT	polysomal ribosome	RT		9	1.6	2.1e-06	2.8e-05
	GOTERM_CC_DIRECT	endoplasmic reticulum membrane	RT		54	9.9	4e-06	5.3e-05
	GOTERM_CC_DIRECT	actin filament	RT		13	2.4	4.3e-06	5.5e-05
	GOTERM_CC_DIRECT	endocytic vesicle lumen	RT		7	1.3	5.3e-06	6.8e-05
	GOTERM_CC_DIRECT	blood microparticle	RT		16	2.9	8.6e-06	0.00011
	GOTERM_CC_DIRECT	mitochondrial inner membrane	RT		30	5.5	1.2e-05	0.00015
	GOTERM_CC_DIRECT	cortical cytoskeleton	RT		7	1.3	2e-05	0.00023
	GOTERM_CC_DIRECT	synapse	RT		31	5.7	2.7e-05	0.00031
	GOTERM_CC_DIRECT	postsynaptic density	RT		21	3.8	3.1e-05	0.00035
	GOTERM_CC_DIRECT	zona pellucida receptor complex	RT		5	0.9	3.4e-05	0.00039
	GOTERM_CC_DIRECT	brush border	RT		10	1.8	4.1e-05	0.00046
	GOTERM_CC_DIRECT	intermediate filament	RT		14	2.6	5.6e-05	0.00062
	GOTERM_CC_DIRECT	endoplasmic reticulum-Golgi intermediate compartment	RT		11	2	5.8e-05	0.00062
	GOTERM_CC_DIRECT	glutamatergic synapse	RT		25	4.6	6.4e-05	0.00069
	GOTERM_CC_DIRECT	ruffle	RT		12	2.2	7.5e-05	0.00078
	GOTERM_CC_DIRECT	transport vesicle	RT		12	2.2	9e-05	0.00093
	GOTERM_CC_DIRECT	cytoplasmic stress granule	RT		11	2	9.7e-05	0.00099
	GOTERM_CC_DIRECT	podosome	RT		7	1.3	0.00011	0.001
	GOTERM_CC_DIRECT	sarcolemma	RT		12	2.2	0.00011	0.001
	GOTERM_CC_DIRECT	tertiary granule lumen	RT		9	1.6	0.00011	0.001
	GOTERM_CC_DIRECT	phagocytic vesicle	RT		10	1.8	0.00011	0.001
	GOTERM_CC_DIRECT	midbody	RT		16	2.9	0.00012	0.0012
	GOTERM_CC_DIRECT	lysosomal membrane	RT		24	4.4	0.00015	0.0014
	GOTERM_CC_DIRECT	proteasome core complex	RT		6	1.1	0.0002	0.0018
	GOTERM_CC_DIRECT	chaperone complex	RT		6	1.1	0.00025	0.0023
	GOTERM_CC_DIRECT	lysosomal lumen	RT		11	2	0.00027	0.0024
	GOTERM_CC_DIRECT	COPI vesicle coat	RT		5	0.9	0.00031	0.0027
	GOTERM_CC_DIRECT	myelin sheath	RT		7	1.3	0.00032	0.0027
	GOTERM_CC_DIRECT	cell projection	RT		15	2.7	0.00034	0.0029
	GOTERM_CC_DIRECT	ruffle membrane	RT		11	2	0.00035	0.0029
	GOTERM_CC_DIRECT	CRD-mediated mRNA stability complex	RT		4	0.7	0.00037	0.0031
	GOTERM_CC_DIRECT	platelet alpha granule lumen	RT		9	1.6	0.00043	0.0036
	GOTERM_CC_DIRECT	cell cortex	RT		14	2.6	0.0006	0.0048
	GOTERM_CC_DIRECT	extracellular space	RT		76	13.9	0.00063	0.005
	GOTERM_CC_DIRECT	stress fiber	RT		9	1.6	0.00065	0.0051
	GOTERM_CC_DIRECT	adherens junction	RT		14	2.6	0.00067	0.0052
	GOTERM_CC_DIRECT	mitochondrial intermembrane space	RT		10	1.8	0.00073	0.0056
	GOTERM_CC_DIRECT	eukaryotic translation initiation factor 3 complex	RT		5	0.9	0.00074	0.0056
	GOTERM_CC_DIRECT	eukaryotic 48S preinitiation complex	RT		5	0.9	0.00074	0.0056
	GOTERM_CC_DIRECT	phagocytic vesicle membrane	RT		9	1.6	0.00093	0.007
	GOTERM_CC_DIRECT	proteasome regulatory particle, lid subcomplex	RT		4	0.7	0.00099	0.0074
	GOTERM_CC_DIRECT	eukaryotic 43S preinitiation complex	RT		5	0.9	0.0012	0.0087
	GOTERM_CC_DIRECT	filopodium	RT		9	1.6	0.0014	0.01
	GOTERM_CC_DIRECT	MHC class I peptide loading complex	RT		4	0.7	0.0015	0.01
	GOTERM_CC_DIRECT	centrosome	RT		28	5.1	0.0017	0.012
	GOTERM_CC_DIRECT	nucleolus	RT		55	10.1	0.0019	0.013
	GOTERM_CC_DIRECT	sarcoplasmic reticulum lumen	RT		4	0.7	0.002	0.014
	GOTERM_CC_DIRECT	6-phosphofructokinase complex	RT		3	0.5	0.0021	0.015
	GOTERM_CC_DIRECT	dendrite cytoplasm	RT		6	1.1	0.0024	0.016
	GOTERM_CC_DIRECT	nuclear envelope	RT		14	2.6	0.0025	0.017
	GOTERM_CC_DIRECT	lamellipodium membrane	RT		5	0.9	0.0026	0.017
	GOTERM_CC_DIRECT	inclusion body	RT		5	0.9	0.0031	0.02
	GOTERM_CC_DIRECT	microvillus	RT		8	1.5	0.0035	0.023
	GOTERM_CC_DIRECT	membrane coat	RT		5	0.9	0.0036	0.024
	GOTERM_CC_DIRECT	ER to Golgi transport vesicle membrane	RT		7	1.3	0.0039	0.025
	GOTERM_CC_DIRECT	eukaryotic translation elongation factor 1 complex	RT		3	0.5	0.0042	0.026
	GOTERM_CC_DIRECT	DNA-dependent protein kinase complex	RT		3	0.5	0.0042	0.026
	GOTERM_CC_DIRECT	intermediate filament cytoskeleton	RT		7	1.3	0.0043	0.027
	GOTERM_CC_DIRECT	actomyosin	RT		4	0.7	0.0046	0.028
	GOTERM_CC_DIRECT	lipid particle	RT		9	1.6	0.0057	0.035
	GOTERM_CC_DIRECT	growth cone	RT		11	2	0.0067	0.041
	GOTERM_CC_DIRECT	chromosome, telomeric region	RT		12	2.2	0.0069	0.041
	GOTERM_CC_DIRECT	endosome membrane	RT		15	2.7	0.0073	0.043
	GOTERM_CC_DIRECT	integral component of lumenal side of endoplasmic reticulum membrane	RT		5	0.9	0.0073	0.043
	GOTERM_CC_DIRECT	axon cytoplasm	RT		7	1.3	0.0081	0.047
	GOTERM_CC_DIRECT	neuron projection	RT		19	3.5	0.009	0.052
	GOTERM_CC_DIRECT	microtubule cytoskeleton	RT		12	2.2	0.0092	0.053
	GOTERM_CC_DIRECT	T-tubule	RT		6	1.1	0.0093	0.053
	GOTERM_CC_DIRECT	proton-transporting ATP synthase complex, catalytic core F(1)	RT		3	0.5	0.01	0.056
	GOTERM_CC_DIRECT	cytosolic proteasome complex	RT		3	0.5	0.01	0.056
	GOTERM_CC_DIRECT	cortical granule	RT		3	0.5	0.01	0.056
	GOTERM_CC_DIRECT	pseudopodium	RT		4	0.7	0.012	0.065
	GOTERM_CC_DIRECT	endoplasmic reticulum exit site	RT		5	0.9	0.013	0.07
	GOTERM_CC_DIRECT	neuronal cell body	RT		20	3.7	0.013	0.07
	GOTERM_CC_DIRECT	costamere	RT		4	0.7	0.014	0.071
	GOTERM_CC_DIRECT	dense body	RT		3	0.5	0.014	0.071
	GOTERM_CC_DIRECT	mitochondrial permeability transition pore complex	RT		3	0.5	0.014	0.071
	GOTERM_CC_DIRECT	glycogen granule	RT		3	0.5	0.014	0.071
	GOTERM_CC_DIRECT	cytoplasmic side of lysosomal membrane	RT		3	0.5	0.014	0.071
	GOTERM_CC_DIRECT	eukaryotic translation initiation factor 3 complex, eIF3m	RT		3	0.5	0.014	0.071
	GOTERM_CC_DIRECT	cell periphery	RT		6	1.1	0.014	0.071
	GOTERM_CC_DIRECT	mitochondrial outer membrane	RT		12	2.2	0.014	0.071
	GOTERM_CC_DIRECT	host cell	RT		6	1.1	0.016	0.082
	GOTERM_CC_DIRECT	paraspeckles	RT		3	0.5	0.018	0.091
	GOTERM_CC_DIRECT	nonhomologous end joining complex	RT		3	0.5	0.018	0.091
	GOTERM_CC_DIRECT	secretory granule membrane	RT		8	1.5	0.02	0.097
	GOTERM_CC_DIRECT	MHC class I protein complex	RT		3	0.5	0.023	0.11
	GOTERM_CC_DIRECT	dendritic growth cone	RT		3	0.5	0.023	0.11
	GOTERM_CC_DIRECT	nuclear pore	RT		7	1.3	0.025	0.12
	GOTERM_CC_DIRECT	extracellular vesicle	RT		10	1.8	0.025	0.12
	GOTERM_CC_DIRECT	specific granule lumen	RT		6	1.1	0.026	0.12
	GOTERM_CC_DIRECT	recycling endosome	RT		9	1.6	0.027	0.13
	GOTERM_CC_DIRECT	nuclear lamina	RT		3	0.5	0.028	0.13
	GOTERM_CC_DIRECT	peroxisome	RT		8	1.5	0.03	0.14
	GOTERM_CC_DIRECT	immunological synapse	RT		5	0.9	0.031	0.14
	GOTERM_CC_DIRECT	NuA4 histone acetyltransferase complex	RT		4	0.7	0.032	0.15
	GOTERM_CC_DIRECT	actin filament bundle	RT		3	0.5	0.034	0.15
	GOTERM_CC_DIRECT	rough endoplasmic reticulum membrane	RT		3	0.5	0.034	0.15
	GOTERM_CC_DIRECT	cell-cell junction	RT		11	2	0.034	0.15
	GOTERM_CC_DIRECT	lysosome	RT		15	2.7	0.034	0.15
	GOTERM_CC_DIRECT	eukaryotic translation initiation factor 4F complex	RT		3	0.5	0.04	0.18
	GOTERM_CC_DIRECT	uropod	RT		3	0.5	0.04	0.18
	GOTERM_CC_DIRECT	spindle	RT		9	1.6	0.042	0.18
	GOTERM_CC_DIRECT	dendrite	RT		20	3.7	0.042	0.18
	GOTERM_CC_DIRECT	early endosome	RT		14	2.6	0.045	0.19
	GOTERM_CC_DIRECT	endosome	RT		15	2.7	0.046	0.2
	GOTERM_CC_DIRECT	pore complex	RT		3	0.5	0.047	0.2
	GOTERM_CC_DIRECT	recycling endosome membrane	RT		7	1.3	0.05	0.21
	GOTERM_CC_DIRECT	site of double-strand break	RT		6	1.1	0.05	0.21
	GOTERM_CC_DIRECT	axon	RT		16	2.9	0.052	0.21
	GOTERM_CC_DIRECT	electron transfer flavoprotein complex	RT		2	0.4	0.053	0.21
	GOTERM_CC_DIRECT	mitochondrial proton-transporting ATP synthase, catalytic core	RT		2	0.4	0.053	0.21
	GOTERM_CC_DIRECT	nuclear proteasome complex	RT		2	0.4	0.053	0.21
	GOTERM_CC_DIRECT	glucosidase II complex	RT		2	0.4	0.053	0.21
	GOTERM_CC_DIRECT	HSP90-CDC37 chaperone complex	RT		2	0.4	0.053	0.21
	GOTERM_CC_DIRECT	VCP-NSFL1C complex	RT		2	0.4	0.053	0.21
	GOTERM_CC_DIRECT	mitochondrial fatty acid beta-oxidation multienzyme complex	RT		2	0.4	0.053	0.21
	GOTERM_CC_DIRECT	procollagen-proline 4-dioxygenase complex	RT		2	0.4	0.053	0.21
	GOTERM_CC_DIRECT	Ku70:Ku80 complex	RT		2	0.4	0.053	0.21
	GOTERM_CC_DIRECT	proteasome storage granule	RT		2	0.4	0.053	0.21
	GOTERM_CC_DIRECT	oligosaccharyltransferase complex	RT		3	0.5	0.054	0.21
	GOTERM_CC_DIRECT	endoplasmic reticulum quality control compartment	RT		4	0.7	0.055	0.21
	GOTERM_CC_DIRECT	peroxisomal matrix	RT		5	0.9	0.055	0.21
	GOTERM_CC_DIRECT	apical part of cell	RT		6	1.1	0.055	0.21
	GOTERM_CC_DIRECT	microtubule organizing center	RT		9	1.6	0.056	0.21
	GOTERM_CC_DIRECT	cell leading edge	RT		5	0.9	0.058	0.22
	GOTERM_CC_DIRECT	microtubule associated complex	RT		4	0.7	0.059	0.22
	GOTERM_CC_DIRECT	axonal growth cone	RT		4	0.7	0.059	0.22
	GOTERM_CC_DIRECT	COPII vesicle coat	RT		3	0.5	0.061	0.23
	GOTERM_CC_DIRECT	dynactin complex	RT		3	0.5	0.068	0.25
	GOTERM_CC_DIRECT	azurophil granule membrane	RT		5	0.9	0.071	0.26
	GOTERM_CC_DIRECT	large ribosomal subunit	RT		3	0.5	0.076	0.27
	GOTERM_CC_DIRECT	postsynaptic cytosol	RT		3	0.5	0.076	0.27
	GOTERM_CC_DIRECT	protein phosphatase type 2A complex	RT		3	0.5	0.076	0.27
	GOTERM_CC_DIRECT	endoplasmic reticulum tubular network	RT		3	0.5	0.076	0.27
	GOTERM_CC_DIRECT	mitochondrial proton-transporting ATP synthase complex	RT		3	0.5	0.076	0.27
	GOTERM_CC_DIRECT	laminin-1 complex	RT		2	0.4	0.079	0.27
	GOTERM_CC_DIRECT	Schwann cell microvillus	RT		2	0.4	0.079	0.27
	GOTERM_CC_DIRECT	proteasome activator complex	RT		2	0.4	0.079	0.27
	GOTERM_CC_DIRECT	laminin-10 complex	RT		2	0.4	0.079	0.27
	GOTERM_CC_DIRECT	alphav-beta3 integrin-HMGB1 complex	RT		2	0.4	0.079	0.27
	GOTERM_CC_DIRECT	vesicle coat	RT		2	0.4	0.079	0.27
	GOTERM_CC_DIRECT	proton-transporting ATP synthase complex	RT		2	0.4	0.079	0.27
	GOTERM_CC_DIRECT	dendritic branch	RT		2	0.4	0.079	0.27
	GOTERM_CC_DIRECT	myosin II filament	RT		2	0.4	0.079	0.27
	GOTERM_CC_DIRECT	presynapse	RT		8	1.5	0.081	0.28
	GOTERM_CC_DIRECT	Golgi-associated vesicle	RT		3	0.5	0.084	0.28
	GOTERM_CC_DIRECT	endolysosome membrane	RT		3	0.5	0.092	0.31
	GOTERM_CC_DIRECT	mitotic spindle	RT		7	1.3	0.098	0.33
	GOTERM_CC_DIRECT	perikaryon	RT		9	1.6	0.098	0.33
	GOTERM_CC_DIRECT	intracellular membrane-bounded organelle	RT		32	5.9	0.1	0.33

## Sheet: GO_molecular function (MF)_CME
ublist	Category	Term	RT	Genes	Count	%	P-Value	Benjamini
	GOTERM_MF_DIRECT	RNA binding	RT		208	38.1	1.3e-91	1.2e-88
	GOTERM_MF_DIRECT	cadherin binding	RT		77	14.1	3.7e-48	1.7e-45
	GOTERM_MF_DIRECT	protein binding	RT		499	91.4	5e-44	1.5e-41
	GOTERM_MF_DIRECT	unfolded protein binding	RT		36	6.6	1.2e-24	2.9e-22
	GOTERM_MF_DIRECT	ATPase activity	RT		53	9.7	1.8e-21	3.4e-19
	GOTERM_MF_DIRECT	identical protein binding	RT		116	21.2	2e-18	3.1e-16
	GOTERM_MF_DIRECT	structural constituent of ribosome	RT		36	6.6	4.5e-18	5.9e-16
	GOTERM_MF_DIRECT	mRNA binding	RT		35	6.4	6.4e-15	7.4e-13
	GOTERM_MF_DIRECT	structural constituent of cytoskeleton	RT		24	4.4	2.1e-14	2.1e-12
	GOTERM_MF_DIRECT	protein binding involved in protein folding	RT		16	2.9	2.2e-13	2.1e-11
	GOTERM_MF_DIRECT	ubiquitin protein ligase binding	RT		37	6.8	7e-13	5.9e-11
	GOTERM_MF_DIRECT	ATP binding	RT		96	17.6	1.1e-12	8.6e-11
	GOTERM_MF_DIRECT	actin filament binding	RT		31	5.7	1.8e-12	1.2e-10
	GOTERM_MF_DIRECT	double-stranded RNA binding	RT		19	3.5	2e-12	1.3e-10
	GOTERM_MF_DIRECT	ADP binding	RT		14	2.6	3.6e-11	2.2e-09
	GOTERM_MF_DIRECT	actin binding	RT		36	6.6	6.8e-11	4e-09
	GOTERM_MF_DIRECT	mRNA 5'-UTR binding	RT		12	2.2	9.4e-11	5.1e-09
	GOTERM_MF_DIRECT	structural molecule activity	RT		24	4.4	4.9e-09	2.5e-07
	GOTERM_MF_DIRECT	enzyme binding	RT		35	6.4	7.3e-09	3.5e-07
	GOTERM_MF_DIRECT	NAD binding	RT		12	2.2	8.8e-09	4.1e-07
	GOTERM_MF_DIRECT	protein domain specific binding	RT		28	5.1	1.5e-08	6.5e-07
	GOTERM_MF_DIRECT	peroxiredoxin activity	RT		7	1.3	1.5e-08	6.5e-07
	GOTERM_MF_DIRECT	chaperone binding	RT		17	3.1	1.1e-07	4.5e-06
	GOTERM_MF_DIRECT	proteasome-activating ATPase activity	RT		6	1.1	1.2e-07	4.5e-06
	GOTERM_MF_DIRECT	macromolecular complex binding	RT		33	6	3.5e-07	1.3e-05
	GOTERM_MF_DIRECT	thioredoxin peroxidase activity	RT		6	1.1	4e-07	1.4e-05
	GOTERM_MF_DIRECT	ribosome binding	RT		13	2.4	7.2e-07	2.5e-05
	GOTERM_MF_DIRECT	single-stranded DNA binding	RT		16	2.9	8.3e-07	2.8e-05
	GOTERM_MF_DIRECT	oxidoreductase activity	RT		22	4	2.1e-06	6.8e-05
	GOTERM_MF_DIRECT	nucleic acid binding	RT		26	4.8	4.8e-06	0.00015
	GOTERM_MF_DIRECT	GTP binding	RT		30	5.5	5.4e-06	0.00016
	GOTERM_MF_DIRECT	protein kinase binding	RT		33	6	2.4e-05	0.0007
	GOTERM_MF_DIRECT	electron carrier activity	RT		11	2	5.2e-05	0.0015
	GOTERM_MF_DIRECT	RNA helicase activity	RT		11	2	6.6e-05	0.0018
	GOTERM_MF_DIRECT	GTPase activity	RT		25	4.6	6.8e-05	0.0018
	GOTERM_MF_DIRECT	poly(U) RNA binding	RT		7	1.3	8.1e-05	0.0021
	GOTERM_MF_DIRECT	single-stranded RNA binding	RT		9	1.6	8.7e-05	0.0022
	GOTERM_MF_DIRECT	TBP-class protein binding	RT		7	1.3	0.0001	0.0025
	GOTERM_MF_DIRECT	monosaccharide binding	RT		5	0.9	0.00013	0.003
	GOTERM_MF_DIRECT	hydrolase activity	RT		23	4.2	0.00015	0.0034
	GOTERM_MF_DIRECT	protein disulfide isomerase activity	RT		6	1.1	0.00022	0.0049
	GOTERM_MF_DIRECT	acetyl-CoA C-acyltransferase activity	RT		4	0.7	0.00023	0.005
	GOTERM_MF_DIRECT	acetyl-CoA C-acetyltransferase activity	RT		4	0.7	0.00023	0.005
	GOTERM_MF_DIRECT	integrin binding	RT		15	2.7	0.00026	0.0054
	GOTERM_MF_DIRECT	translation elongation factor activity	RT		7	1.3	0.00027	0.0057
	GOTERM_MF_DIRECT	MHC class I protein binding	RT		6	1.1	0.00035	0.0071
	GOTERM_MF_DIRECT	protein C-terminus binding	RT		17	3.1	0.00036	0.0072
	GOTERM_MF_DIRECT	poly(A) binding	RT		6	1.1	0.00044	0.0084
	GOTERM_MF_DIRECT	S100 protein binding	RT		5	0.9	0.00055	0.01
	GOTERM_MF_DIRECT	ion channel binding	RT		13	2.4	0.00065	0.012
	GOTERM_MF_DIRECT	flavin adenine dinucleotide binding	RT		9	1.6	0.00069	0.012
	GOTERM_MF_DIRECT	heat shock protein binding	RT		9	1.6	0.00069	0.012
	GOTERM_MF_DIRECT	kinase binding	RT		11	2	0.0007	0.012
	GOTERM_MF_DIRECT	rRNA binding	RT		7	1.3	0.00096	0.016
	GOTERM_MF_DIRECT	protein kinase C binding	RT		8	1.5	0.0011	0.019
	GOTERM_MF_DIRECT	peptide disulfide oxidoreductase activity	RT		4	0.7	0.0012	0.02
	GOTERM_MF_DIRECT	AMP binding	RT		5	0.9	0.0012	0.02
	GOTERM_MF_DIRECT	NADP binding	RT		7	1.3	0.0012	0.02
	GOTERM_MF_DIRECT	tau protein binding	RT		7	1.3	0.0018	0.028
	GOTERM_MF_DIRECT	DNA helicase activity	RT		8	1.5	0.0019	0.029
	GOTERM_MF_DIRECT	translation initiation factor activity	RT		8	1.5	0.0025	0.035
	GOTERM_MF_DIRECT	damaged DNA binding	RT		8	1.5	0.0025	0.035
	GOTERM_MF_DIRECT	procollagen-lysine 5-dioxygenase activity	RT		3	0.5	0.0025	0.035
	GOTERM_MF_DIRECT	6-phosphofructokinase activity	RT		3	0.5	0.0025	0.035
	GOTERM_MF_DIRECT	TAP binding	RT		3	0.5	0.0025	0.035
	GOTERM_MF_DIRECT	intermediate filament binding	RT		4	0.7	0.0025	0.035
	GOTERM_MF_DIRECT	L-ascorbic acid binding	RT		5	0.9	0.0028	0.038
	GOTERM_MF_DIRECT	antioxidant activity	RT		5	0.9	0.0028	0.038
	GOTERM_MF_DIRECT	small GTPase binding	RT		18	3.3	0.003	0.04
	GOTERM_MF_DIRECT	DNA polymerase binding	RT		5	0.9	0.0034	0.045
	GOTERM_MF_DIRECT	peroxidase activity	RT		6	1.1	0.0036	0.047
	GOTERM_MF_DIRECT	disordered domain specific binding	RT		6	1.1	0.0041	0.052
	GOTERM_MF_DIRECT	vinculin binding	RT		4	0.7	0.0044	0.056
	GOTERM_MF_DIRECT	translation initiation factor binding	RT		5	0.9	0.0047	0.058
	GOTERM_MF_DIRECT	L-malate dehydrogenase activity	RT		3	0.5	0.0048	0.059
	GOTERM_MF_DIRECT	protein homodimerization activity	RT		34	6.2	0.0049	0.059
	GOTERM_MF_DIRECT	low-density lipoprotein particle receptor binding	RT		5	0.9	0.0054	0.065
	GOTERM_MF_DIRECT	transferase activity, transferring acyl groups other than amino-acyl groups	RT		4	0.7	0.0056	0.066
	GOTERM_MF_DIRECT	virus receptor activity	RT		8	1.5	0.0064	0.075
	GOTERM_MF_DIRECT	MHC class II protein complex binding	RT		5	0.9	0.0072	0.083
	GOTERM_MF_DIRECT	ATP:ADP antiporter activity	RT		3	0.5	0.0079	0.088
	GOTERM_MF_DIRECT	porin activity	RT		3	0.5	0.0079	0.088
	GOTERM_MF_DIRECT	fructose-6-phosphate binding	RT		3	0.5	0.0079	0.088
	GOTERM_MF_DIRECT	pre-mRNA binding	RT		4	0.7	0.0085	0.094
	GOTERM_MF_DIRECT	misfolded protein binding	RT		5	0.9	0.0093	0.1
	GOTERM_MF_DIRECT	protein disulfide oxidoreductase activity	RT		5	0.9	0.011	0.11
	GOTERM_MF_DIRECT	fructose binding	RT		3	0.5	0.012	0.12
	GOTERM_MF_DIRECT	voltage-gated anion channel activity	RT		3	0.5	0.012	0.12
	GOTERM_MF_DIRECT	C3HC4-type RING finger domain binding	RT		3	0.5	0.012	0.12
	GOTERM_MF_DIRECT	endopeptidase activity	RT		8	1.5	0.012	0.13
	GOTERM_MF_DIRECT	proton-transporting ATP synthase activity, rotational mechanism	RT		4	0.7	0.014	0.14
	GOTERM_MF_DIRECT	cadherin binding involved in cell-cell adhesion	RT		4	0.7	0.014	0.14
	GOTERM_MF_DIRECT	glyceraldehyde-3-phosphate dehydrogenase (NAD+) (non-phosphorylating) activity	RT		3	0.5	0.016	0.16
	GOTERM_MF_DIRECT	3-hydroxyacyl-CoA dehydrogenase activity	RT		3	0.5	0.016	0.16
	GOTERM_MF_DIRECT	miRNA binding	RT		5	0.9	0.016	0.16
	GOTERM_MF_DIRECT	scaffold protein binding	RT		7	1.3	0.017	0.16
	GOTERM_MF_DIRECT	calcium-dependent phospholipid binding	RT		6	1.1	0.02	0.19
	GOTERM_MF_DIRECT	mRNA 3'-UTR binding	RT		13	2.4	0.02	0.19
	GOTERM_MF_DIRECT	TPR domain binding	RT		3	0.5	0.021	0.19
	GOTERM_MF_DIRECT	cytochrome-b5 reductase activity, acting on NAD(P)H	RT		3	0.5	0.021	0.19
	GOTERM_MF_DIRECT	GTPase binding	RT		5	0.9	0.022	0.2
	GOTERM_MF_DIRECT	RNA stem-loop binding	RT		4	0.7	0.022	0.2
	GOTERM_MF_DIRECT	GDP binding	RT		7	1.3	0.024	0.22
	GOTERM_MF_DIRECT	pyridoxal phosphate binding	RT		6	1.1	0.026	0.23
	GOTERM_MF_DIRECT	double-stranded telomeric DNA binding	RT		3	0.5	0.026	0.23
	GOTERM_MF_DIRECT	importin-alpha family protein binding	RT		3	0.5	0.026	0.23
	GOTERM_MF_DIRECT	calcium ion binding	RT		32	5.9	0.028	0.23
	GOTERM_MF_DIRECT	fibroblast growth factor binding	RT		4	0.7	0.028	0.23
	GOTERM_MF_DIRECT	translation factor activity, RNA binding	RT		4	0.7	0.028	0.23
	GOTERM_MF_DIRECT	translation regulator activity	RT		4	0.7	0.028	0.23
	GOTERM_MF_DIRECT	cytoskeletal protein binding	RT		6	1.1	0.03	0.25
	GOTERM_MF_DIRECT	phosphatidylserine binding	RT		6	1.1	0.032	0.26
	GOTERM_MF_DIRECT	enoyl-CoA hydratase activity	RT		3	0.5	0.032	0.26
	GOTERM_MF_DIRECT	Tat protein binding	RT		3	0.5	0.032	0.26
	GOTERM_MF_DIRECT	phospholipase inhibitor activity	RT		3	0.5	0.032	0.26
	GOTERM_MF_DIRECT	tubulin binding	RT		6	1.1	0.038	0.29
	GOTERM_MF_DIRECT	calmodulin binding	RT		12	2.2	0.038	0.29
	GOTERM_MF_DIRECT	Hsp90 protein binding	RT		5	0.9	0.038	0.29
	GOTERM_MF_DIRECT	laminin binding	RT		4	0.7	0.038	0.29
	GOTERM_MF_DIRECT	telomeric DNA binding	RT		4	0.7	0.038	0.29
	GOTERM_MF_DIRECT	dystroglycan binding	RT		3	0.5	0.039	0.29
	GOTERM_MF_DIRECT	5S rRNA binding	RT		3	0.5	0.039	0.29
	GOTERM_MF_DIRECT	nuclear export signal receptor activity	RT		3	0.5	0.039	0.29
	GOTERM_MF_DIRECT	metalloaminopeptidase activity	RT		4	0.7	0.042	0.32
	GOTERM_MF_DIRECT	peptidyl-prolyl cis-trans isomerase activity	RT		5	0.9	0.044	0.32
	GOTERM_MF_DIRECT	collagen binding	RT		6	1.1	0.045	0.33
	GOTERM_MF_DIRECT	potassium ion binding	RT		3	0.5	0.046	0.33
	GOTERM_MF_DIRECT	glucose binding	RT		3	0.5	0.046	0.33
	GOTERM_MF_DIRECT	double-stranded DNA binding	RT		8	1.5	0.05	0.36
	GOTERM_MF_DIRECT	G-protein coupled receptor binding	RT		6	1.1	0.055	0.38
	GOTERM_MF_DIRECT	aminopeptidase activity	RT		4	0.7	0.055	0.38
	GOTERM_MF_DIRECT	DNA/RNA helicase activity	RT		2	0.4	0.057	0.38
	GOTERM_MF_DIRECT	5.8S rRNA binding	RT		2	0.4	0.057	0.38
	GOTERM_MF_DIRECT	Rab GDP-dissociation inhibitor activity	RT		2	0.4	0.057	0.38
	GOTERM_MF_DIRECT	iron-cytochrome-c reductase activity	RT		2	0.4	0.057	0.38
	GOTERM_MF_DIRECT	nitric oxide dioxygenase activity	RT		2	0.4	0.057	0.38
	GOTERM_MF_DIRECT	isocitrate dehydrogenase (NADP+) activity	RT		2	0.4	0.057	0.38
	GOTERM_MF_DIRECT	poly-pyrimidine tract binding	RT		2	0.4	0.057	0.38
	GOTERM_MF_DIRECT	ubiquitin binding	RT		7	1.3	0.058	0.39
	GOTERM_MF_DIRECT	phosphatidylcholine binding	RT		4	0.7	0.06	0.39
	GOTERM_MF_DIRECT	enzyme regulator activity	RT		4	0.7	0.06	0.39
	GOTERM_MF_DIRECT	cholesterol binding	RT		5	0.9	0.06	0.39
	GOTERM_MF_DIRECT	aldehyde dehydrogenase (NAD) activity	RT		3	0.5	0.069	0.44
	GOTERM_MF_DIRECT	sequence-specific mRNA binding	RT		3	0.5	0.069	0.44
	GOTERM_MF_DIRECT	structural constituent of epidermis	RT		3	0.5	0.069	0.44
	GOTERM_MF_DIRECT	magnesium ion binding	RT		12	2.2	0.07	0.44
	GOTERM_MF_DIRECT	protein binding, bridging	RT		7	1.3	0.079	0.49
	GOTERM_MF_DIRECT	peptidase activity	RT		7	1.3	0.079	0.49
	GOTERM_MF_DIRECT	ribonucleoprotein complex binding	RT		4	0.7	0.08	0.49
	GOTERM_MF_DIRECT	histone deacetylase binding	RT		8	1.5	0.084	0.49
	GOTERM_MF_DIRECT	glycogen phosphorylase activity	RT		2	0.4	0.084	0.49
	GOTERM_MF_DIRECT	fructose-bisphosphate aldolase activity	RT		2	0.4	0.084	0.49
	GOTERM_MF_DIRECT	acetyl-CoA C-myristoyltransferase activity	RT		2	0.4	0.084	0.49
	GOTERM_MF_DIRECT	dATP binding	RT		2	0.4	0.084	0.49
	GOTERM_MF_DIRECT	protein kinase C inhibitor activity	RT		2	0.4	0.084	0.49
	GOTERM_MF_DIRECT	long-chain-enoyl-CoA hydratase activity	RT		2	0.4	0.084	0.49
	GOTERM_MF_DIRECT	oxidoreductase activity, acting on a sulfur group of donors, NAD(P) as acceptor	RT		2	0.4	0.084	0.49
	GOTERM_MF_DIRECT	procollagen galactosyltransferase activity	RT		2	0.4	0.084	0.49
	GOTERM_MF_DIRECT	DNA end binding	RT		2	0.4	0.084	0.49
	GOTERM_MF_DIRECT	adenine transmembrane transporter activity	RT		2	0.4	0.084	0.49
	GOTERM_MF_DIRECT	ribosomal small subunit binding	RT		3	0.5	0.086	0.49
	GOTERM_MF_DIRECT	myosin V binding	RT		3	0.5	0.086	0.49
	GOTERM_MF_DIRECT	protease binding	RT		7	1.3	0.094	0.53
	GOTERM_MF_DIRECT	peptide antigen binding	RT		4	0.7	0.097	0.54
	GOTERM_MF_DIRECT	oxidoreductase activity, acting on the CH-OH group of donors, NAD or NADP as acceptor	RT		4	0.7	0.097	0.54
	GOTERM_MF_DIRECT	fatty acid binding	RT		4	0.7	0.097	0.54

## Sheet: GO_biological process (BP)_CMO
Sublist	Category	Term	RT	Genes	Count	%	P-Value	Benjamini
	GOTERM_BP_DIRECT	translational initiation	RT		82	8.8	2.3e-73	9.3e-70
	GOTERM_BP_DIRECT	SRP-dependent cotranslational protein targeting to membrane	RT		63	6.7	9.6e-61	1.9e-57
	GOTERM_BP_DIRECT	nuclear-transcribed mRNA catabolic process, nonsense-mediated decay	RT		69	7.4	5.6e-58	7.5e-55
	GOTERM_BP_DIRECT	cytoplasmic translation	RT		58	6.2	1.6e-53	1.6e-50
	GOTERM_BP_DIRECT	viral transcription	RT		62	6.6	5.7e-51	4.6e-48
	GOTERM_BP_DIRECT	neutrophil degranulation	RT		107	11.4	2e-41	1.4e-38
	GOTERM_BP_DIRECT	translation	RT		71	7.6	1.8e-38	1e-35
	GOTERM_BP_DIRECT	regulation of mRNA stability	RT		52	5.5	5.1e-36	2.6e-33
	GOTERM_BP_DIRECT	pre-replicative complex assembly	RT		38	4.1	4.1e-32	1.8e-29
	GOTERM_BP_DIRECT	viral process	RT		90	9.6	2.3e-29	9.2e-27
	GOTERM_BP_DIRECT	antigen processing and presentation of exogenous peptide antigen via MHC class I, TAP-dependent	RT		38	4.1	8.3e-29	3e-26
	GOTERM_BP_DIRECT	regulation of cellular amino acid metabolic process	RT		31	3.3	1.6e-26	5.4e-24
	GOTERM_BP_DIRECT	Wnt signaling pathway, planar cell polarity pathway	RT		38	4.1	1.6e-25	5e-23
	GOTERM_BP_DIRECT	rRNA processing	RT		52	5.5	2.3e-24	6.7e-22
	GOTERM_BP_DIRECT	mRNA splicing, via spliceosome	RT		60	6.4	4.8e-24	1.2e-21
	GOTERM_BP_DIRECT	negative regulation of G2/M transition of mitotic cell cycle	RT		31	3.3	4.8e-24	1.2e-21
	GOTERM_BP_DIRECT	regulation of hematopoietic stem cell differentiation	RT		32	3.4	8.8e-23	2.1e-20
	GOTERM_BP_DIRECT	regulation of mitotic cell cycle phase transition	RT		34	3.6	1.5e-22	3.3e-20
	GOTERM_BP_DIRECT	anaphase-promoting complex-dependent catabolic process	RT		35	3.7	1.7e-22	3.5e-20
	GOTERM_BP_DIRECT	regulation of transcription from RNA polymerase II promoter in response to hypoxia	RT		32	3.4	2.5e-22	5e-20
	GOTERM_BP_DIRECT	NIK/NF-kappaB signaling	RT		31	3.3	8.4e-22	1.6e-19
	GOTERM_BP_DIRECT	protein folding	RT		48	5.1	1.2e-21	2.1e-19
	GOTERM_BP_DIRECT	interleukin-1-mediated signaling pathway	RT		33	3.5	7.4e-19	1.3e-16
	GOTERM_BP_DIRECT	post-translational protein modification	RT		61	6.5	1.9e-18	3.2e-16
	GOTERM_BP_DIRECT	interleukin-12-mediated signaling pathway	RT		23	2.5	3.4e-17	5.4e-15
	GOTERM_BP_DIRECT	SCF-dependent proteasomal ubiquitin-dependent protein catabolic process	RT		31	3.3	3.6e-17	5.6e-15
	GOTERM_BP_DIRECT	proteasome-mediated ubiquitin-dependent protein catabolic process	RT		44	4.7	6.1e-17	9.1e-15
	GOTERM_BP_DIRECT	tumor necrosis factor-mediated signaling pathway	RT		34	3.6	7.3e-16	1.1e-13
	GOTERM_BP_DIRECT	stimulatory C-type lectin receptor signaling pathway	RT		33	3.5	8.7e-16	1.2e-13
	GOTERM_BP_DIRECT	positive regulation of canonical Wnt signaling pathway	RT		37	3.9	2e-15	2.7e-13
	GOTERM_BP_DIRECT	RNA metabolic process	RT		20	2.1	1.4e-13	1.8e-11
	GOTERM_BP_DIRECT	Fc-epsilon receptor signaling pathway	RT		36	3.8	2.7e-13	3.4e-11
	GOTERM_BP_DIRECT	canonical glycolysis	RT		15	1.6	3.9e-13	4.7e-11
	GOTERM_BP_DIRECT	protein deubiquitination	RT		45	4.8	5.4e-13	6.4e-11
	GOTERM_BP_DIRECT	T cell receptor signaling pathway	RT		37	3.9	6.1e-13	7e-11
	GOTERM_BP_DIRECT	proteasomal protein catabolic process	RT		17	1.8	6.7e-13	7.5e-11
	GOTERM_BP_DIRECT	negative regulation of canonical Wnt signaling pathway	RT		38	4.1	7.6e-13	8.3e-11
	GOTERM_BP_DIRECT	ER to Golgi vesicle-mediated transport	RT		37	3.9	3.6e-12	3.8e-10
	GOTERM_BP_DIRECT	glycolytic process	RT		17	1.8	9.2e-12	9.5e-10
	GOTERM_BP_DIRECT	tricarboxylic acid cycle	RT		16	1.7	5.1e-11	5.1e-09
	GOTERM_BP_DIRECT	MAPK cascade	RT		45	4.8	5.5e-11	5.4e-09
	GOTERM_BP_DIRECT	regulation of translational initiation	RT		15	1.6	6.5e-11	6.2e-09
	GOTERM_BP_DIRECT	proteasomal ubiquitin-independent protein catabolic process	RT		13	1.4	1.1e-10	1.1e-08
	GOTERM_BP_DIRECT	formation of cytoplasmic translation initiation complex	RT		11	1.2	8.8e-10	8e-08
	GOTERM_BP_DIRECT	mRNA processing	RT		34	3.6	1.2e-09	1.1e-07
	GOTERM_BP_DIRECT	gluconeogenesis	RT		16	1.7	1.3e-09	1.1e-07
	GOTERM_BP_DIRECT	antigen processing and presentation of exogenous peptide antigen via MHC class II	RT		23	2.5	1.5e-09	1.3e-07
	GOTERM_BP_DIRECT	protein stabilization	RT		33	3.5	1.9e-09	1.6e-07
	GOTERM_BP_DIRECT	cellular response to interleukin-7	RT		10	1.1	2.1e-09	1.7e-07
	GOTERM_BP_DIRECT	protein polyubiquitination	RT		40	4.3	2.1e-09	1.7e-07
	GOTERM_BP_DIRECT	positive regulation of telomerase RNA localization to Cajal body	RT		10	1.1	5e-09	3.9e-07
	GOTERM_BP_DIRECT	RNA splicing	RT		31	3.3	9.5e-09	7.3e-07
	GOTERM_BP_DIRECT	positive regulation of cytoplasmic translation	RT		10	1.1	1.1e-08	8.3e-07
	GOTERM_BP_DIRECT	response to drug	RT		39	4.2	1.3e-08	9.4e-07
	GOTERM_BP_DIRECT	chaperone-mediated protein folding	RT		14	1.5	2.4e-08	1.7e-06
	GOTERM_BP_DIRECT	proteolysis involved in cellular protein catabolic process	RT		15	1.6	2.4e-08	1.7e-06
	GOTERM_BP_DIRECT	substantia nigra development	RT		15	1.6	3.2e-08	2.3e-06
	GOTERM_BP_DIRECT	positive regulation of translation	RT		19	2	4.9e-08	3.4e-06
	GOTERM_BP_DIRECT	positive regulation of establishment of protein localization to telomere	RT		8	0.9	6e-08	4.1e-06
	GOTERM_BP_DIRECT	negative regulation of apoptotic process	RT		56	6	7.4e-08	4.9e-06
	GOTERM_BP_DIRECT	fatty acid beta-oxidation	RT		15	1.6	7.6e-08	5e-06
	GOTERM_BP_DIRECT	intracellular protein transport	RT		40	4.3	1.1e-07	7.3e-06
	GOTERM_BP_DIRECT	osteoblast differentiation	RT		22	2.3	1.6e-07	9.8e-06
	GOTERM_BP_DIRECT	IRES-dependent viral translational initiation	RT		8	0.9	1.6e-07	9.8e-06
	GOTERM_BP_DIRECT	positive regulation of protein localization to Cajal body	RT		8	0.9	1.6e-07	9.8e-06
	GOTERM_BP_DIRECT	IRE1-mediated unfolded protein response	RT		15	1.6	2.1e-07	1.3e-05
	GOTERM_BP_DIRECT	nucleobase-containing small molecule interconversion	RT		11	1.2	2.5e-07	1.5e-05
	GOTERM_BP_DIRECT	RNA export from nucleus	RT		15	1.6	2.7e-07	1.6e-05
	GOTERM_BP_DIRECT	positive regulation of telomere maintenance via telomerase	RT		12	1.3	3e-07	1.8e-05
	GOTERM_BP_DIRECT	platelet degranulation	RT		22	2.3	5e-07	2.8e-05
	GOTERM_BP_DIRECT	protein import into nucleus	RT		19	2	6.1e-07	3.4e-05
	GOTERM_BP_DIRECT	negative regulation of nuclear-transcribed mRNA catabolic process, deadenylation-dependent decay	RT		7	0.7	8.9e-07	4.9e-05
	GOTERM_BP_DIRECT	CRD-mediated mRNA stabilization	RT		7	0.7	8.9e-07	4.9e-05
	GOTERM_BP_DIRECT	activation of innate immune response	RT		11	1.2	1.1e-06	5.9e-05
	GOTERM_BP_DIRECT	response to unfolded protein	RT		14	1.5	1.5e-06	7.8e-05
	GOTERM_BP_DIRECT	cell redox homeostasis	RT		13	1.4	1.5e-06	8e-05
	GOTERM_BP_DIRECT	negative regulation of translation	RT		17	1.8	1.7e-06	9e-05
	GOTERM_BP_DIRECT	transmembrane transport	RT		36	3.8	2.1e-06	0.00011
	GOTERM_BP_DIRECT	DNA replication	RT		23	2.5	2.3e-06	0.00012
	GOTERM_BP_DIRECT	cellular response to oxidative stress	RT		19	2	2.4e-06	0.00012
	GOTERM_BP_DIRECT	retrograde vesicle-mediated transport, Golgi to ER	RT		17	1.8	2.4e-06	0.00012
	GOTERM_BP_DIRECT	translational elongation	RT		9	1	3.2e-06	0.00015
	GOTERM_BP_DIRECT	G2/M transition of mitotic cell cycle	RT		22	2.3	3.3e-06	0.00016
	GOTERM_BP_DIRECT	membrane organization	RT		21	2.2	3.8e-06	0.00018
	GOTERM_BP_DIRECT	vesicle-mediated transport	RT		28	3	4e-06	0.00019
	GOTERM_BP_DIRECT	protein folding in endoplasmic reticulum	RT		7	0.7	4.5e-06	0.00021
	GOTERM_BP_DIRECT	fructose 6-phosphate metabolic process	RT		7	0.7	4.5e-06	0.00021
	GOTERM_BP_DIRECT	pyruvate metabolic process	RT		9	1	4.8e-06	0.00022
	GOTERM_BP_DIRECT	alternative mRNA splicing, via spliceosome	RT		9	1	7e-06	0.00032
	GOTERM_BP_DIRECT	regulation of G2/M transition of mitotic cell cycle	RT		16	1.7	7.1e-06	0.00032
	GOTERM_BP_DIRECT	mRNA export from nucleus	RT		18	1.9	1e-05	0.00044
	GOTERM_BP_DIRECT	response to xenobiotic stimulus	RT		29	3.1	1e-05	0.00045
	GOTERM_BP_DIRECT	cholesterol biosynthetic process	RT		11	1.2	1.1e-05	0.00047
	GOTERM_BP_DIRECT	pre-replicative complex assembly involved in nuclear cell cycle DNA replication	RT		6	0.6	1.2e-05	0.00053
	GOTERM_BP_DIRECT	response to ethanol	RT		20	2.1	1.3e-05	0.00053
	GOTERM_BP_DIRECT	ATP metabolic process	RT		10	1.1	1.3e-05	0.00056
	GOTERM_BP_DIRECT	regulation of cellular response to heat	RT		15	1.6	1.5e-05	0.00064
	GOTERM_BP_DIRECT	viral translational termination-reinitiation	RT		5	0.5	2.5e-05	0.001
	GOTERM_BP_DIRECT	antigen processing and presentation of peptide antigen via MHC class I	RT		9	1	2.7e-05	0.0011
	GOTERM_BP_DIRECT	fructose 1,6-bisphosphate metabolic process	RT		6	0.6	2.7e-05	0.0011
	GOTERM_BP_DIRECT	GMP biosynthetic process	RT		6	0.6	2.7e-05	0.0011
	GOTERM_BP_DIRECT	toxin transport	RT		11	1.2	2.8e-05	0.0011
	GOTERM_BP_DIRECT	ciliary basal body docking	RT		16	1.7	4.4e-05	0.0017
	GOTERM_BP_DIRECT	positive regulation of lamellipodium assembly	RT		9	1	4.7e-05	0.0018
	GOTERM_BP_DIRECT	microtubule cytoskeleton organization	RT		19	2	4.9e-05	0.0019
	GOTERM_BP_DIRECT	chaperone-mediated protein complex assembly	RT		8	0.9	5.2e-05	0.002
	GOTERM_BP_DIRECT	ATP biosynthetic process	RT		9	1	6.2e-05	0.0023
	GOTERM_BP_DIRECT	DNA unwinding involved in DNA replication	RT		8	0.9	7.1e-05	0.0026
	GOTERM_BP_DIRECT	glutamine metabolic process	RT		8	0.9	7.1e-05	0.0026
	GOTERM_BP_DIRECT	purine nucleobase biosynthetic process	RT		5	0.5	7.3e-05	0.0027
	GOTERM_BP_DIRECT	microtubule-based process	RT		9	1	8e-05	0.0029
	GOTERM_BP_DIRECT	protein modification by small protein conjugation	RT		6	0.6	9.1e-05	0.0032
	GOTERM_BP_DIRECT	positive regulation of RNA polymerase II transcriptional preinitiation complex assembly	RT		6	0.6	9.1e-05	0.0032
	GOTERM_BP_DIRECT	purine nucleotide biosynthetic process	RT		7	0.7	9.4e-05	0.0033
	GOTERM_BP_DIRECT	cristae formation	RT		9	1	0.0001	0.0036
	GOTERM_BP_DIRECT	epithelial cell differentiation	RT		15	1.6	0.00012	0.0041
	GOTERM_BP_DIRECT	mRNA 3'-end processing	RT		12	1.3	0.00013	0.0046
	GOTERM_BP_DIRECT	2-oxoglutarate metabolic process	RT		7	0.7	0.00014	0.0046
	GOTERM_BP_DIRECT	double-strand break repair via break-induced replication	RT		6	0.6	0.00015	0.0051
	GOTERM_BP_DIRECT	positive regulation of telomerase activity	RT		9	1	0.00016	0.0054
	GOTERM_BP_DIRECT	'de novo' XMP biosynthetic process	RT		5	0.5	0.00016	0.0054
	GOTERM_BP_DIRECT	protein localization to cytoplasmic stress granule	RT		5	0.5	0.00016	0.0054
	GOTERM_BP_DIRECT	cellular response to interleukin-4	RT		8	0.9	0.00017	0.0055
	GOTERM_BP_DIRECT	protein refolding	RT		7	0.7	0.00019	0.0061
	GOTERM_BP_DIRECT	binding of sperm to zona pellucida	RT		10	1.1	0.0002	0.0065
	GOTERM_BP_DIRECT	response to cadmium ion	RT		8	0.9	0.00022	0.0069
	GOTERM_BP_DIRECT	carbohydrate metabolic process	RT		21	2.2	0.00023	0.0072
	GOTERM_BP_DIRECT	glutamine family amino acid metabolic process	RT		6	0.6	0.00023	0.0073
	GOTERM_BP_DIRECT	purine ribonucleoside monophosphate biosynthetic process	RT		6	0.6	0.00023	0.0073
	GOTERM_BP_DIRECT	aggrephagy	RT		8	0.9	0.00028	0.0086
	GOTERM_BP_DIRECT	cellular protein metabolic process	RT		19	2	0.00031	0.0095
	GOTERM_BP_DIRECT	rhythmic process	RT		13	1.4	0.00032	0.0098
	GOTERM_BP_DIRECT	actin filament organization	RT		18	1.9	0.00033	0.01
	GOTERM_BP_DIRECT	glutathione metabolic process	RT		10	1.1	0.00034	0.01
	GOTERM_BP_DIRECT	ribosomal small subunit biogenesis	RT		7	0.7	0.00035	0.01
	GOTERM_BP_DIRECT	negative regulation of mRNA splicing, via spliceosome	RT		7	0.7	0.00035	0.01
	GOTERM_BP_DIRECT	cargo loading into COPII-coated vesicle	RT		6	0.6	0.00035	0.01
	GOTERM_BP_DIRECT	regulation of translation	RT		13	1.4	0.00036	0.011
	GOTERM_BP_DIRECT	cell motility	RT		9	1	0.00037	0.011
	GOTERM_BP_DIRECT	regulation of apoptotic process	RT		26	2.8	0.00041	0.012
	GOTERM_BP_DIRECT	regulation of protein stability	RT		14	1.5	0.00048	0.014
	GOTERM_BP_DIRECT	peptidyl-serine dephosphorylation	RT		6	0.6	0.0005	0.014
	GOTERM_BP_DIRECT	oxaloacetate metabolic process	RT		5	0.5	0.00055	0.015
	GOTERM_BP_DIRECT	nucleotide-excision repair, DNA damage recognition	RT		7	0.7	0.0006	0.017
	GOTERM_BP_DIRECT	positive regulation of mRNA splicing, via spliceosome	RT		7	0.7	0.0006	0.017
	GOTERM_BP_DIRECT	ribosomal large subunit assembly	RT		7	0.7	0.00077	0.021
	GOTERM_BP_DIRECT	regulation of alternative mRNA splicing, via spliceosome	RT		11	1.2	0.00078	0.021
	GOTERM_BP_DIRECT	cell division	RT		34	3.6	0.00079	0.021
	GOTERM_BP_DIRECT	response to hydrogen peroxide	RT		10	1.1	0.00085	0.023
	GOTERM_BP_DIRECT	regulation of stress-activated MAPK cascade	RT		5	0.5	0.00087	0.023
	GOTERM_BP_DIRECT	COPII vesicle coating	RT		11	1.2	0.00088	0.023
	GOTERM_BP_DIRECT	viral protein processing	RT		9	1	0.00088	0.023
	GOTERM_BP_DIRECT	positive regulation of protein import into nucleus	RT		9	1	0.00088	0.023
	GOTERM_BP_DIRECT	chaperone mediated protein folding requiring cofactor	RT		8	0.9	0.00098	0.026
	GOTERM_BP_DIRECT	regulation of circadian rhythm	RT		11	1.2	0.001	0.026
	GOTERM_BP_DIRECT	COPII-coated vesicle budding	RT		4	0.4	0.001	0.026
	GOTERM_BP_DIRECT	cytoplasmic translational initiation	RT		4	0.4	0.001	0.026
	GOTERM_BP_DIRECT	mitotic spindle organization	RT		16	1.7	0.001	0.026
	GOTERM_BP_DIRECT	platelet aggregation	RT		9	1	0.0012	0.03
	GOTERM_BP_DIRECT	spliceosomal complex assembly	RT		7	0.7	0.0012	0.03
	GOTERM_BP_DIRECT	regulation of lamellipodium assembly	RT		5	0.5	0.0013	0.033
	GOTERM_BP_DIRECT	regulation of actin filament polymerization	RT		8	0.9	0.0014	0.035
	GOTERM_BP_DIRECT	mitotic cell cycle	RT		17	1.8	0.0015	0.037
	GOTERM_BP_DIRECT	mRNA transport	RT		12	1.3	0.0016	0.039
	GOTERM_BP_DIRECT	ubiquitin-dependent ERAD pathway	RT		12	1.3	0.0016	0.039
	GOTERM_BP_DIRECT	post-Golgi vesicle-mediated transport	RT		10	1.1	0.0017	0.039
	GOTERM_BP_DIRECT	response to organic cyclic compound	RT		10	1.1	0.0017	0.039
	GOTERM_BP_DIRECT	positive regulation of proteasomal protein catabolic process	RT		6	0.6	0.0017	0.039
	GOTERM_BP_DIRECT	positive regulation of double-strand break repair via homologous recombination	RT		8	0.9	0.0017	0.039
	GOTERM_BP_DIRECT	protein catabolic process	RT		8	0.9	0.0017	0.039
	GOTERM_BP_DIRECT	aging	RT		20	2.1	0.0018	0.042
	GOTERM_BP_DIRECT	response to endoplasmic reticulum stress	RT		12	1.3	0.0018	0.042
	GOTERM_BP_DIRECT	hydrogen peroxide catabolic process	RT		7	0.7	0.0018	0.042
	GOTERM_BP_DIRECT	DNA repair	RT		26	2.8	0.0019	0.043
	GOTERM_BP_DIRECT	pentose-phosphate shunt	RT		5	0.5	0.0019	0.044
	GOTERM_BP_DIRECT	'de novo' IMP biosynthetic process	RT		4	0.4	0.002	0.045
	GOTERM_BP_DIRECT	respiratory electron transport chain	RT		6	0.6	0.0021	0.048
	GOTERM_BP_DIRECT	ATP synthesis coupled proton transport	RT		6	0.6	0.0021	0.048
	GOTERM_BP_DIRECT	positive regulation of microtubule polymerization	RT		7	0.7	0.0022	0.049
	GOTERM_BP_DIRECT	protein export from nucleus	RT		7	0.7	0.0022	0.049
	GOTERM_BP_DIRECT	nucleobase-containing compound metabolic process	RT		8	0.9	0.0023	0.051
	GOTERM_BP_DIRECT	postsynaptic actin cytoskeleton organization	RT		5	0.5	0.0027	0.057
	GOTERM_BP_DIRECT	actin filament depolymerization	RT		5	0.5	0.0027	0.057
	GOTERM_BP_DIRECT	negative regulation of microtubule polymerization	RT		5	0.5	0.0027	0.057
	GOTERM_BP_DIRECT	negative regulation of neuron death	RT		10	1.1	0.0027	0.057
	GOTERM_BP_DIRECT	mitochondrial ATP synthesis coupled proton transport	RT		6	0.6	0.0027	0.057
	GOTERM_BP_DIRECT	branched-chain amino acid catabolic process	RT		6	0.6	0.0027	0.057
	GOTERM_BP_DIRECT	response to lead ion	RT		6	0.6	0.0027	0.057
	GOTERM_BP_DIRECT	regulation of mRNA splicing, via spliceosome	RT		6	0.6	0.0027	0.057
	GOTERM_BP_DIRECT	DNA duplex unwinding	RT		11	1.2	0.0027	0.057
	GOTERM_BP_DIRECT	cellular protein localization	RT		11	1.2	0.0027	0.057
	GOTERM_BP_DIRECT	establishment or maintenance of cell polarity	RT		9	1	0.0028	0.057
	GOTERM_BP_DIRECT	mitotic nuclear envelope reassembly	RT		9	1	0.0028	0.057
	GOTERM_BP_DIRECT	ephrin receptor signaling pathway	RT		12	1.3	0.0029	0.06
	GOTERM_BP_DIRECT	response to toxic substance	RT		12	1.3	0.0029	0.06
	GOTERM_BP_DIRECT	regulation of macroautophagy	RT		11	1.2	0.0033	0.067
	GOTERM_BP_DIRECT	purine ribonucleoside salvage	RT		4	0.4	0.0033	0.067
	GOTERM_BP_DIRECT	apical junction assembly	RT		4	0.4	0.0033	0.067
	GOTERM_BP_DIRECT	glycine metabolic process	RT		4	0.4	0.0033	0.067
	GOTERM_BP_DIRECT	actin polymerization-dependent cell motility	RT		4	0.4	0.0033	0.067
	GOTERM_BP_DIRECT	cellular response to heat	RT		9	1	0.0035	0.071
	GOTERM_BP_DIRECT	positive regulation of cellular protein catabolic process	RT		5	0.5	0.0036	0.071
	GOTERM_BP_DIRECT	cellular oxidant detoxification	RT		11	1.2	0.0036	0.072
	GOTERM_BP_DIRECT	positive regulation of substrate adhesion-dependent cell spreading	RT		8	0.9	0.0041	0.08
	GOTERM_BP_DIRECT	barbed-end actin filament capping	RT		6	0.6	0.0041	0.08
	GOTERM_BP_DIRECT	protein heterotetramerization	RT		5	0.5	0.0047	0.091
	GOTERM_BP_DIRECT	viral life cycle	RT		12	1.3	0.0049	0.095
	GOTERM_BP_DIRECT	positive regulation of axon extension	RT		7	0.7	0.0051	0.097
	GOTERM_BP_DIRECT	L-serine biosynthetic process	RT		4	0.4	0.0051	0.097
	GOTERM_BP_DIRECT	'de novo' AMP biosynthetic process	RT		4	0.4	0.0051	0.097
	GOTERM_BP_DIRECT	positive regulation by host of viral genome replication	RT		4	0.4	0.0051	0.097
	GOTERM_BP_DIRECT	translational termination	RT		4	0.4	0.0051	0.097
	GOTERM_BP_DIRECT	peptidyl-lysine hydroxylation	RT		4	0.4	0.0051	0.097
	GOTERM_BP_DIRECT	protein homotetramerization	RT		9	1	0.0056	0.1
	GOTERM_BP_DIRECT	intra-Golgi vesicle-mediated transport	RT		7	0.7	0.0059	0.11
	GOTERM_BP_DIRECT	apoptotic mitochondrial changes	RT		5	0.5	0.006	0.11
	GOTERM_BP_DIRECT	axonogenesis	RT		11	1.2	0.0063	0.12
	GOTERM_BP_DIRECT	cellular hyperosmotic salinity response	RT		3	0.3	0.0067	0.12
	GOTERM_BP_DIRECT	transferrin transport	RT		7	0.7	0.0068	0.12
	GOTERM_BP_DIRECT	positive regulation of protein insertion into mitochondrial membrane involved in apoptotic signaling pathway	RT		6	0.6	0.0071	0.13
	GOTERM_BP_DIRECT	malate metabolic process	RT		4	0.4	0.0074	0.13
	GOTERM_BP_DIRECT	viral RNA genome replication	RT		4	0.4	0.0074	0.13
	GOTERM_BP_DIRECT	NADP metabolic process	RT		4	0.4	0.0074	0.13
	GOTERM_BP_DIRECT	response to inorganic substance	RT		4	0.4	0.0074	0.13
	GOTERM_BP_DIRECT	Bergmann glial cell differentiation	RT		4	0.4	0.0074	0.13
	GOTERM_BP_DIRECT	nucleoside diphosphate phosphorylation	RT		5	0.5	0.0076	0.13
	GOTERM_BP_DIRECT	ribosomal small subunit assembly	RT		5	0.5	0.0076	0.13
	GOTERM_BP_DIRECT	electron transport chain	RT		9	1	0.0076	0.13
	GOTERM_BP_DIRECT	negative regulation of extrinsic apoptotic signaling pathway	RT		7	0.7	0.0078	0.14
	GOTERM_BP_DIRECT	cellular response to interferon-gamma	RT		12	1.3	0.0078	0.14
	GOTERM_BP_DIRECT	viral entry into host cell	RT		12	1.3	0.0078	0.14
	GOTERM_BP_DIRECT	regulation of defense response to virus by virus	RT		6	0.6	0.0084	0.14
	GOTERM_BP_DIRECT	response to calcium ion	RT		9	1	0.0084	0.14
	GOTERM_BP_DIRECT	DNA damage response, detection of DNA damage	RT		7	0.7	0.0089	0.15
	GOTERM_BP_DIRECT	ERK1 and ERK2 cascade	RT		7	0.7	0.0089	0.15
	GOTERM_BP_DIRECT	cell junction assembly	RT		5	0.5	0.0094	0.16
	GOTERM_BP_DIRECT	telomere maintenance	RT		8	0.9	0.0094	0.16
	GOTERM_BP_DIRECT	cellular response to leukemia inhibitory factor	RT		12	1.3	0.0097	0.16
	GOTERM_BP_DIRECT	membrane fusion	RT		7	0.7	0.01	0.17
	GOTERM_BP_DIRECT	liver development	RT		11	1.2	0.01	0.17
	GOTERM_BP_DIRECT	fatty acid beta-oxidation using acyl-CoA dehydrogenase	RT		4	0.4	0.01	0.17
	GOTERM_BP_DIRECT	NADH metabolic process	RT		4	0.4	0.01	0.17
	GOTERM_BP_DIRECT	regulation of RNA metabolic process	RT		4	0.4	0.01	0.17
	GOTERM_BP_DIRECT	hydrogen ion transmembrane transport	RT		13	1.4	0.011	0.18
	GOTERM_BP_DIRECT	response to nutrient	RT		10	1.1	0.011	0.18
	GOTERM_BP_DIRECT	skeletal muscle tissue regeneration	RT		5	0.5	0.011	0.19
	GOTERM_BP_DIRECT	regulation of proteasomal protein catabolic process	RT		5	0.5	0.011	0.19
	GOTERM_BP_DIRECT	cell proliferation	RT		15	1.6	0.012	0.19
	GOTERM_BP_DIRECT	response to oxidative stress	RT		13	1.4	0.012	0.19
	GOTERM_BP_DIRECT	receptor-mediated endocytosis	RT		16	1.7	0.012	0.19
	GOTERM_BP_DIRECT	DNA recombination	RT		10	1.1	0.012	0.19
	GOTERM_BP_DIRECT	in utero embryonic development	RT		19	2	0.013	0.2
	GOTERM_BP_DIRECT	mitotic spindle assembly	RT		7	0.7	0.013	0.2
	GOTERM_BP_DIRECT	DNA replication initiation	RT		7	0.7	0.013	0.2
	GOTERM_BP_DIRECT	retina homeostasis	RT		7	0.7	0.013	0.2
	GOTERM_BP_DIRECT	regulation of Golgi inheritance	RT		3	0.3	0.013	0.2
	GOTERM_BP_DIRECT	adenine transport	RT		3	0.3	0.013	0.2
	GOTERM_BP_DIRECT	pentose-phosphate shunt, oxidative branch	RT		3	0.3	0.013	0.2
	GOTERM_BP_DIRECT	actin filament fragmentation	RT		3	0.3	0.013	0.2
	GOTERM_BP_DIRECT	establishment or maintenance of apical/basal cell polarity	RT		3	0.3	0.013	0.2
	GOTERM_BP_DIRECT	cellular process	RT		3	0.3	0.013	0.2
	GOTERM_BP_DIRECT	positive regulation of oxidative stress-induced intrinsic apoptotic signaling pathway	RT		3	0.3	0.013	0.2
	GOTERM_BP_DIRECT	regulation of organelle assembly	RT		3	0.3	0.013	0.2
	GOTERM_BP_DIRECT	telomerase holoenzyme complex assembly	RT		3	0.3	0.013	0.2
	GOTERM_BP_DIRECT	ribosomal protein import into nucleus	RT		3	0.3	0.013	0.2
	GOTERM_BP_DIRECT	actin cytoskeleton organization	RT		17	1.8	0.013	0.2
	GOTERM_BP_DIRECT	positive regulation of viral genome replication	RT		6	0.6	0.013	0.2
	GOTERM_BP_DIRECT	brain development	RT		22	2.3	0.013	0.2
	GOTERM_BP_DIRECT	endoplasmic reticulum tubular network organization	RT		4	0.4	0.014	0.2
	GOTERM_BP_DIRECT	regulation of smooth muscle cell proliferation	RT		4	0.4	0.014	0.2
	GOTERM_BP_DIRECT	adherens junction assembly	RT		4	0.4	0.014	0.2
	GOTERM_BP_DIRECT	nucleoside monophosphate phosphorylation	RT		4	0.4	0.014	0.2
	GOTERM_BP_DIRECT	glucose 6-phosphate metabolic process	RT		4	0.4	0.014	0.2
	GOTERM_BP_DIRECT	RNA transport	RT		4	0.4	0.014	0.2
	GOTERM_BP_DIRECT	3'-UTR-mediated mRNA stabilization	RT		5	0.5	0.014	0.2
	GOTERM_BP_DIRECT	myoblast differentiation	RT		5	0.5	0.014	0.2
	GOTERM_BP_DIRECT	NLS-bearing protein import into nucleus	RT		5	0.5	0.014	0.2
	GOTERM_BP_DIRECT	ubiquitin-dependent protein catabolic process	RT		24	2.6	0.015	0.21
	GOTERM_BP_DIRECT	axon extension	RT		6	0.6	0.015	0.22
	GOTERM_BP_DIRECT	regulation of RNA splicing	RT		8	0.9	0.016	0.22
	GOTERM_BP_DIRECT	mitochondrion organization	RT		11	1.2	0.016	0.22
	GOTERM_BP_DIRECT	regulation of release of sequestered calcium ion into cytosol by sarcoplasmic reticulum	RT		5	0.5	0.016	0.23
	GOTERM_BP_DIRECT	androgen receptor signaling pathway	RT		5	0.5	0.016	0.23
	GOTERM_BP_DIRECT	blastocyst development	RT		5	0.5	0.016	0.23
	GOTERM_BP_DIRECT	regulation of nitric-oxide synthase activity	RT		5	0.5	0.016	0.23
	GOTERM_BP_DIRECT	protein localization to plasma membrane	RT		15	1.6	0.017	0.24
	GOTERM_BP_DIRECT	positive regulation of DNA replication	RT		6	0.6	0.017	0.24
	GOTERM_BP_DIRECT	negative regulation of proteasomal ubiquitin-dependent protein catabolic process	RT		6	0.6	0.017	0.24
	GOTERM_BP_DIRECT	mRNA stabilization	RT		6	0.6	0.017	0.24
	GOTERM_BP_DIRECT	virion assembly	RT		4	0.4	0.017	0.24
	GOTERM_BP_DIRECT	aspartate family amino acid metabolic process	RT		4	0.4	0.017	0.24
	GOTERM_BP_DIRECT	lysine catabolic process	RT		4	0.4	0.017	0.24
	GOTERM_BP_DIRECT	protein peptidyl-prolyl isomerization	RT		7	0.7	0.018	0.24
	GOTERM_BP_DIRECT	negative regulation of neuron projection development	RT		9	1	0.019	0.25
	GOTERM_BP_DIRECT	error-free translesion synthesis	RT		5	0.5	0.019	0.26
	GOTERM_BP_DIRECT	Arp2/3 complex-mediated actin nucleation	RT		5	0.5	0.019	0.26
	GOTERM_BP_DIRECT	mRNA splice site selection	RT		5	0.5	0.019	0.26
	GOTERM_BP_DIRECT	positive regulation of DNA binding	RT		6	0.6	0.02	0.26
	GOTERM_BP_DIRECT	neuron apoptotic process	RT		7	0.7	0.02	0.27
	GOTERM_BP_DIRECT	protein secretion	RT		8	0.9	0.02	0.27
	GOTERM_BP_DIRECT	positive regulation of protein localization to plasma membrane	RT		8	0.9	0.02	0.27
	GOTERM_BP_DIRECT	scaRNA localization to Cajal body	RT		3	0.3	0.021	0.27
	GOTERM_BP_DIRECT	regulation of chaperone-mediated autophagy	RT		3	0.3	0.021	0.27
	GOTERM_BP_DIRECT	AMP salvage	RT		3	0.3	0.021	0.27
	GOTERM_BP_DIRECT	modification of synaptic structure	RT		3	0.3	0.021	0.27
	GOTERM_BP_DIRECT	demethylation	RT		3	0.3	0.021	0.27
	GOTERM_BP_DIRECT	positive regulation of low-density lipoprotein receptor activity	RT		3	0.3	0.021	0.27
	GOTERM_BP_DIRECT	stress granule disassembly	RT		3	0.3	0.021	0.27
	GOTERM_BP_DIRECT	positive regulation of chromosome condensation	RT		3	0.3	0.021	0.27
	GOTERM_BP_DIRECT	positive regulation of mRNA binding	RT		3	0.3	0.021	0.27
	GOTERM_BP_DIRECT	carnitine biosynthetic process	RT		3	0.3	0.021	0.27
	GOTERM_BP_DIRECT	GMP salvage	RT		3	0.3	0.021	0.27
	GOTERM_BP_DIRECT	asymmetric cell division	RT		3	0.3	0.021	0.27
	GOTERM_BP_DIRECT	succinyl-CoA metabolic process	RT		3	0.3	0.021	0.27
	GOTERM_BP_DIRECT	citrate metabolic process	RT		3	0.3	0.021	0.27
	GOTERM_BP_DIRECT	response to virus	RT		12	1.3	0.021	0.27
	GOTERM_BP_DIRECT	purine-containing compound salvage	RT		4	0.4	0.022	0.27
	GOTERM_BP_DIRECT	regulation of telomere maintenance	RT		4	0.4	0.022	0.27
	GOTERM_BP_DIRECT	actin filament severing	RT		4	0.4	0.022	0.27
	GOTERM_BP_DIRECT	negative regulation of ubiquitin protein ligase activity	RT		4	0.4	0.022	0.27
	GOTERM_BP_DIRECT	dendritic spine development	RT		4	0.4	0.022	0.27
	GOTERM_BP_DIRECT	very-low-density lipoprotein particle assembly	RT		4	0.4	0.022	0.27
	GOTERM_BP_DIRECT	proteasome assembly	RT		4	0.4	0.022	0.27
	GOTERM_BP_DIRECT	positive regulation of DNA repair	RT		6	0.6	0.022	0.27
	GOTERM_BP_DIRECT	tRNA export from nucleus	RT		6	0.6	0.022	0.27
	GOTERM_BP_DIRECT	regulation of cardiac muscle contraction by regulation of the release of sequestered calcium ion	RT		5	0.5	0.022	0.27
	GOTERM_BP_DIRECT	nucleocytoplasmic transport	RT		5	0.5	0.022	0.27
	GOTERM_BP_DIRECT	positive regulation of dendritic spine morphogenesis	RT		5	0.5	0.022	0.27
	GOTERM_BP_DIRECT	positive regulation of receptor-mediated endocytosis	RT		5	0.5	0.022	0.27
	GOTERM_BP_DIRECT	transcription-coupled nucleotide-excision repair	RT		9	1	0.023	0.28
	GOTERM_BP_DIRECT	protein localization to nucleus	RT		6	0.6	0.025	0.3
	GOTERM_BP_DIRECT	associative learning	RT		6	0.6	0.025	0.3
	GOTERM_BP_DIRECT	one-carbon metabolic process	RT		6	0.6	0.025	0.3
	GOTERM_BP_DIRECT	negative regulation of catalytic activity	RT		12	1.3	0.025	0.3
	GOTERM_BP_DIRECT	protein insertion into ER membrane	RT		5	0.5	0.026	0.31
	GOTERM_BP_DIRECT	stress granule assembly	RT		5	0.5	0.026	0.31
	GOTERM_BP_DIRECT	positive regulation of interferon-alpha production	RT		5	0.5	0.026	0.31
	GOTERM_BP_DIRECT	mitochondrial electron transport, ubiquinol to cytochrome c	RT		4	0.4	0.027	0.32
	GOTERM_BP_DIRECT	regulation of proteasomal ubiquitin-dependent protein catabolic process	RT		4	0.4	0.027	0.32
	GOTERM_BP_DIRECT	relaxation of cardiac muscle	RT		4	0.4	0.027	0.32
	GOTERM_BP_DIRECT	actin filament bundle assembly	RT		6	0.6	0.028	0.32
	GOTERM_BP_DIRECT	response to hypoxia	RT		16	1.7	0.029	0.34
	GOTERM_BP_DIRECT	collagen fibril organization	RT		11	1.2	0.029	0.34
	GOTERM_BP_DIRECT	clathrin-dependent endocytosis	RT		5	0.5	0.03	0.34
	GOTERM_BP_DIRECT	RNA splicing, via transesterification reactions	RT		5	0.5	0.03	0.34
	GOTERM_BP_DIRECT	ribosomal subunit export from nucleus	RT		3	0.3	0.03	0.34
	GOTERM_BP_DIRECT	positive regulation of vesicle fusion	RT		3	0.3	0.03	0.34
	GOTERM_BP_DIRECT	acetyl-CoA biosynthetic process from pyruvate	RT		3	0.3	0.03	0.34
	GOTERM_BP_DIRECT	trachea formation	RT		3	0.3	0.03	0.34
	GOTERM_BP_DIRECT	mRNA 3'-splice site recognition	RT		3	0.3	0.03	0.34
	GOTERM_BP_DIRECT	succinate metabolic process	RT		3	0.3	0.03	0.34
	GOTERM_BP_DIRECT	response to L-ascorbic acid	RT		3	0.3	0.03	0.34
	GOTERM_BP_DIRECT	mature ribosome assembly	RT		3	0.3	0.03	0.34
	GOTERM_BP_DIRECT	positive regulation of macromitophagy	RT		3	0.3	0.03	0.34
	GOTERM_BP_DIRECT	negative regulation of protein export from nucleus	RT		3	0.3	0.03	0.34
	GOTERM_BP_DIRECT	isocitrate metabolic process	RT		3	0.3	0.03	0.34
	GOTERM_BP_DIRECT	mitotic DNA replication initiation	RT		3	0.3	0.03	0.34
	GOTERM_BP_DIRECT	L-serine metabolic process	RT		3	0.3	0.03	0.34
	GOTERM_BP_DIRECT	mitochondrial ATP transmembrane transport	RT		3	0.3	0.03	0.34
	GOTERM_BP_DIRECT	glucocorticoid receptor signaling pathway	RT		3	0.3	0.03	0.34
	GOTERM_BP_DIRECT	negative regulation of neuron apoptotic process	RT		14	1.5	0.031	0.35
	GOTERM_BP_DIRECT	regulation of cell shape	RT		14	1.5	0.031	0.35
	GOTERM_BP_DIRECT	intracellular transport of virus	RT		7	0.7	0.032	0.35
	GOTERM_BP_DIRECT	miRNA metabolic process	RT		4	0.4	0.032	0.36
	GOTERM_BP_DIRECT	negative regulation of programmed cell death	RT		4	0.4	0.032	0.36
	GOTERM_BP_DIRECT	apical protein localization	RT		4	0.4	0.032	0.36
	GOTERM_BP_DIRECT	regulation of cellular protein localization	RT		4	0.4	0.032	0.36
	GOTERM_BP_DIRECT	positive regulation of muscle cell differentiation	RT		5	0.5	0.034	0.37
	GOTERM_BP_DIRECT	response to cocaine	RT		6	0.6	0.034	0.37
	GOTERM_BP_DIRECT	cellular response to insulin stimulus	RT		11	1.2	0.036	0.4
	GOTERM_BP_DIRECT	positive regulation of NF-kappaB transcription factor activity	RT		15	1.6	0.038	0.41
	GOTERM_BP_DIRECT	regulation of cytoskeleton organization	RT		5	0.5	0.038	0.41
	GOTERM_BP_DIRECT	endocytosis	RT		17	1.8	0.038	0.41
	GOTERM_BP_DIRECT	cellular response to steroid hormone stimulus	RT		4	0.4	0.039	0.41
	GOTERM_BP_DIRECT	glycogen catabolic process	RT		4	0.4	0.039	0.41
	GOTERM_BP_DIRECT	apoptotic DNA fragmentation	RT		4	0.4	0.039	0.41
	GOTERM_BP_DIRECT	establishment of protein localization to mitochondrion	RT		3	0.3	0.041	0.43
	GOTERM_BP_DIRECT	organelle transport along microtubule	RT		3	0.3	0.041	0.43
	GOTERM_BP_DIRECT	ribosomal large subunit export from nucleus	RT		3	0.3	0.041	0.43
	GOTERM_BP_DIRECT	ribosomal small subunit export from nucleus	RT		3	0.3	0.041	0.43
	GOTERM_BP_DIRECT	regulation of translational termination	RT		3	0.3	0.041	0.43
	GOTERM_BP_DIRECT	endoplasmic reticulum organization	RT		6	0.6	0.041	0.43
	GOTERM_BP_DIRECT	response to testosterone	RT		6	0.6	0.041	0.43
	GOTERM_BP_DIRECT	regulation of protein localization	RT		9	1	0.043	0.44
	GOTERM_BP_DIRECT	response to estradiol	RT		11	1.2	0.043	0.44
	GOTERM_BP_DIRECT	lipid metabolic process	RT		17	1.8	0.043	0.44
	GOTERM_BP_DIRECT	positive regulation of protein dephosphorylation	RT		5	0.5	0.043	0.44
	GOTERM_BP_DIRECT	ribosomal large subunit biogenesis	RT		5	0.5	0.043	0.44
	GOTERM_BP_DIRECT	positive regulation of ATPase activity	RT		5	0.5	0.043	0.44
	GOTERM_BP_DIRECT	cellular response to nerve growth factor stimulus	RT		6	0.6	0.045	0.46
	GOTERM_BP_DIRECT	establishment of protein localization	RT		6	0.6	0.045	0.46
	GOTERM_BP_DIRECT	negative regulation of reactive oxygen species biosynthetic process	RT		4	0.4	0.045	0.46
	GOTERM_BP_DIRECT	3'-UTR-mediated mRNA destabilization	RT		4	0.4	0.045	0.46
	GOTERM_BP_DIRECT	synaptic vesicle transport	RT		4	0.4	0.045	0.46
	GOTERM_BP_DIRECT	cellular response to nitric oxide	RT		4	0.4	0.045	0.46
	GOTERM_BP_DIRECT	fibroblast growth factor receptor signaling pathway	RT		9	1	0.045	0.46
	GOTERM_BP_DIRECT	negative regulation of protein kinase activity	RT		8	0.9	0.047	0.47
	GOTERM_BP_DIRECT	positive regulation of type I interferon production	RT		7	0.7	0.047	0.48
	GOTERM_BP_DIRECT	cellular response to hypoxia	RT		12	1.3	0.048	0.48
	GOTERM_BP_DIRECT	nucleotide-excision repair, preincision complex assembly	RT		5	0.5	0.048	0.48
	GOTERM_BP_DIRECT	positive regulation of interferon-beta production	RT		6	0.6	0.049	0.49
	GOTERM_BP_DIRECT	protein targeting	RT		6	0.6	0.049	0.49
	GOTERM_BP_DIRECT	hippocampus development	RT		8	0.9	0.05	0.5
	GOTERM_BP_DIRECT	positive regulation of NIK/NF-kappaB signaling	RT		8	0.9	0.05	0.5
	GOTERM_BP_DIRECT	double-strand break repair	RT		10	1.1	0.051	0.5
	GOTERM_BP_DIRECT	keratinocyte differentiation	RT		7	0.7	0.051	0.5
	GOTERM_BP_DIRECT	response to peptide hormone	RT		7	0.7	0.051	0.5
	GOTERM_BP_DIRECT	response to activity	RT		7	0.7	0.051	0.5
	GOTERM_BP_DIRECT	negative regulation of protein ubiquitination involved in ubiquitin-dependent protein catabolic process	RT		4	0.4	0.052	0.5
	GOTERM_BP_DIRECT	regulation of the force of heart contraction	RT		4	0.4	0.052	0.5
	GOTERM_BP_DIRECT	regulation of protein ubiquitination	RT		4	0.4	0.052	0.5
	GOTERM_BP_DIRECT	regulation of necroptotic process	RT		4	0.4	0.052	0.5
	GOTERM_BP_DIRECT	establishment of Golgi localization	RT		3	0.3	0.053	0.5
	GOTERM_BP_DIRECT	establishment of integrated proviral latency	RT		3	0.3	0.053	0.5
	GOTERM_BP_DIRECT	regulation of protein transport	RT		3	0.3	0.053	0.5
	GOTERM_BP_DIRECT	protein localization to mitochondrion	RT		3	0.3	0.053	0.5
	GOTERM_BP_DIRECT	anterograde axonal protein transport	RT		3	0.3	0.053	0.5
	GOTERM_BP_DIRECT	cytoplasmic sequestering of protein	RT		3	0.3	0.053	0.5
	GOTERM_BP_DIRECT	RNA secondary structure unwinding	RT		3	0.3	0.053	0.5
	GOTERM_BP_DIRECT	cellular response to oxygen-glucose deprivation	RT		3	0.3	0.053	0.5
	GOTERM_BP_DIRECT	internal peptidyl-lysine acetylation	RT		3	0.3	0.053	0.5
	GOTERM_BP_DIRECT	regulation of cell communication by electrical coupling	RT		3	0.3	0.053	0.5
	GOTERM_BP_DIRECT	antigen processing and presentation of endogenous peptide antigen via MHC class I via ER pathway, TAP-independent	RT		3	0.3	0.053	0.5
	GOTERM_BP_DIRECT	positive regulation of microtubule nucleation	RT		3	0.3	0.053	0.5
	GOTERM_BP_DIRECT	positive regulation of early endosome to late endosome transport	RT		3	0.3	0.053	0.5
	GOTERM_BP_DIRECT	protein N-linked glycosylation via asparagine	RT		5	0.5	0.054	0.5
	GOTERM_BP_DIRECT	response to amino acid	RT		5	0.5	0.054	0.5
	GOTERM_BP_DIRECT	epithelial to mesenchymal transition	RT		6	0.6	0.058	0.55
	GOTERM_BP_DIRECT	cellular response to growth factor stimulus	RT		7	0.7	0.059	0.55
	GOTERM_BP_DIRECT	maintenance of permeability of blood-brain barrier	RT		5	0.5	0.059	0.55
	GOTERM_BP_DIRECT	regulation of mitochondrial membrane potential	RT		5	0.5	0.059	0.55
	GOTERM_BP_DIRECT	activation of MAPK activity	RT		11	1.2	0.06	0.55
	GOTERM_BP_DIRECT	Fc-gamma receptor signaling pathway involved in phagocytosis	RT		12	1.3	0.06	0.55
	GOTERM_BP_DIRECT	homeostasis of number of cells	RT		4	0.4	0.06	0.55
	GOTERM_BP_DIRECT	platelet formation	RT		4	0.4	0.06	0.55
	GOTERM_BP_DIRECT	viral release from host cell	RT		4	0.4	0.06	0.55
	GOTERM_BP_DIRECT	cytoskeleton-dependent intracellular transport	RT		4	0.4	0.06	0.55
	GOTERM_BP_DIRECT	regulation of ryanodine-sensitive calcium-release channel activity	RT		4	0.4	0.06	0.55
	GOTERM_BP_DIRECT	apoptotic cell clearance	RT		4	0.4	0.06	0.55
	GOTERM_BP_DIRECT	cellular response to calcium ion	RT		9	1	0.06	0.55
	GOTERM_BP_DIRECT	cellular response to hydrogen peroxide	RT		8	0.9	0.06	0.55
	GOTERM_BP_DIRECT	actin cytoskeleton reorganization	RT		7	0.7	0.063	0.57
	GOTERM_BP_DIRECT	response to hormone	RT		6	0.6	0.063	0.57
	GOTERM_BP_DIRECT	G1/S transition of mitotic cell cycle	RT		8	0.9	0.064	0.58
	GOTERM_BP_DIRECT	aerobic respiration	RT		5	0.5	0.065	0.58
	GOTERM_BP_DIRECT	regulation of catalytic activity	RT		27	2.9	0.065	0.58
	GOTERM_BP_DIRECT	antigen processing and presentation of exogenous peptide antigen via MHC class I, TAP-independent	RT		3	0.3	0.066	0.58
	GOTERM_BP_DIRECT	regulation of early endosome to late endosome transport	RT		3	0.3	0.066	0.58
	GOTERM_BP_DIRECT	DNA topological change	RT		3	0.3	0.066	0.58
	GOTERM_BP_DIRECT	ATF6-mediated unfolded protein response	RT		3	0.3	0.066	0.58
	GOTERM_BP_DIRECT	positive regulation of protein localization to early endosome	RT		3	0.3	0.066	0.58
	GOTERM_BP_DIRECT	response to alkaloid	RT		3	0.3	0.066	0.58
	GOTERM_BP_DIRECT	cellular response to stress	RT		3	0.3	0.066	0.58
	GOTERM_BP_DIRECT	positive regulation of ryanodine-sensitive calcium-release channel activity	RT		3	0.3	0.066	0.58
	GOTERM_BP_DIRECT	nucleoside triphosphate biosynthetic process	RT		3	0.3	0.066	0.58
	GOTERM_BP_DIRECT	regulation of type I interferon-mediated signaling pathway	RT		3	0.3	0.066	0.58
	GOTERM_BP_DIRECT	regulation of ruffle assembly	RT		3	0.3	0.066	0.58
	GOTERM_BP_DIRECT	protein hexamerization	RT		3	0.3	0.066	0.58
	GOTERM_BP_DIRECT	regulation of cell communication by electrical coupling involved in cardiac conduction	RT		3	0.3	0.066	0.58
	GOTERM_BP_DIRECT	negative regulation of mitochondrial outer membrane permeabilization involved in apoptotic signaling pathway	RT		3	0.3	0.066	0.58
	GOTERM_BP_DIRECT	positive regulation of tau-protein kinase activity	RT		3	0.3	0.066	0.58
	GOTERM_BP_DIRECT	thymus development	RT		6	0.6	0.068	0.59
	GOTERM_BP_DIRECT	receptor internalization	RT		6	0.6	0.068	0.59
	GOTERM_BP_DIRECT	positive regulation of protein export from nucleus	RT		4	0.4	0.068	0.59
	GOTERM_BP_DIRECT	cardiac muscle cell differentiation	RT		4	0.4	0.068	0.59
	GOTERM_BP_DIRECT	nucleoside metabolic process	RT		4	0.4	0.068	0.59
	GOTERM_BP_DIRECT	fatty acid metabolic process	RT		9	1	0.07	0.61
	GOTERM_BP_DIRECT	cell migration	RT		19	2	0.071	0.61
	GOTERM_BP_DIRECT	positive regulation of protein serine/threonine kinase activity	RT		7	0.7	0.071	0.61
	GOTERM_BP_DIRECT	positive regulation of erythrocyte differentiation	RT		5	0.5	0.072	0.61
	GOTERM_BP_DIRECT	neuron projection development	RT		11	1.2	0.072	0.61
	GOTERM_BP_DIRECT	generation of precursor metabolites and energy	RT		6	0.6	0.073	0.62
	GOTERM_BP_DIRECT	antigen processing and presentation	RT		6	0.6	0.073	0.62
	GOTERM_BP_DIRECT	muscle contraction	RT		10	1.1	0.075	0.63
	GOTERM_BP_DIRECT	response to ischemia	RT		7	0.7	0.076	0.64
	GOTERM_BP_DIRECT	response to mechanical stimulus	RT		7	0.7	0.076	0.64
	GOTERM_BP_DIRECT	establishment of endothelial barrier	RT		4	0.4	0.077	0.64
	GOTERM_BP_DIRECT	nuclear envelope organization	RT		4	0.4	0.077	0.64
	GOTERM_BP_DIRECT	positive regulation of neural precursor cell proliferation	RT		4	0.4	0.077	0.64
	GOTERM_BP_DIRECT	negative regulation of axonogenesis	RT		4	0.4	0.077	0.64
	GOTERM_BP_DIRECT	cellular response to peptide hormone stimulus	RT		4	0.4	0.077	0.64
	GOTERM_BP_DIRECT	positive regulation of superoxide anion generation	RT		4	0.4	0.077	0.64
	GOTERM_BP_DIRECT	proteolysis	RT		29	3.1	0.078	0.65
	GOTERM_BP_DIRECT	positive regulation of nitric oxide biosynthetic process	RT		6	0.6	0.079	0.65
	GOTERM_BP_DIRECT	erythrocyte homeostasis	RT		3	0.3	0.08	0.65
	GOTERM_BP_DIRECT	mitochondrial fragmentation involved in apoptotic process	RT		3	0.3	0.08	0.65
	GOTERM_BP_DIRECT	astral microtubule organization	RT		3	0.3	0.08	0.65
	GOTERM_BP_DIRECT	positive regulation of protein metabolic process	RT		3	0.3	0.08	0.65
	GOTERM_BP_DIRECT	protein deneddylation	RT		3	0.3	0.08	0.65
	GOTERM_BP_DIRECT	response to folic acid	RT		3	0.3	0.08	0.65
	GOTERM_BP_DIRECT	tetrahydrofolate interconversion	RT		3	0.3	0.08	0.65
	GOTERM_BP_DIRECT	neuron projection maintenance	RT		3	0.3	0.08	0.65
	GOTERM_BP_DIRECT	DNA-templated transcription, termination	RT		3	0.3	0.08	0.65
	GOTERM_BP_DIRECT	positive regulation of cellular component movement	RT		3	0.3	0.08	0.65
	GOTERM_BP_DIRECT	low-density lipoprotein particle receptor catabolic process	RT		3	0.3	0.08	0.65
	GOTERM_BP_DIRECT	cellular response to DNA damage stimulus	RT		19	2	0.084	0.67
	GOTERM_BP_DIRECT	positive regulation of G1/S transition of mitotic cell cycle	RT		6	0.6	0.085	0.67
	GOTERM_BP_DIRECT	lysosome organization	RT		6	0.6	0.085	0.67
	GOTERM_BP_DIRECT	RNA catabolic process	RT		5	0.5	0.085	0.67
	GOTERM_BP_DIRECT	lamellipodium assembly	RT		5	0.5	0.085	0.67
	GOTERM_BP_DIRECT	base-excision repair, gap-filling	RT		5	0.5	0.085	0.67
	GOTERM_BP_DIRECT	response to axon injury	RT		5	0.5	0.085	0.67
	GOTERM_BP_DIRECT	protein sumoylation	RT		7	0.7	0.086	0.67
	GOTERM_BP_DIRECT	muscle cell cellular homeostasis	RT		4	0.4	0.086	0.67
	GOTERM_BP_DIRECT	glycogen biosynthetic process	RT		4	0.4	0.086	0.67
	GOTERM_BP_DIRECT	regulation of cell size	RT		4	0.4	0.086	0.67
	GOTERM_BP_DIRECT	glutathione derivative biosynthetic process	RT		4	0.4	0.086	0.67
	GOTERM_BP_DIRECT	nucleotide-excision repair, DNA duplex unwinding	RT		4	0.4	0.086	0.67
	GOTERM_BP_DIRECT	central nervous system development	RT		12	1.3	0.086	0.67
	GOTERM_BP_DIRECT	erythrocyte differentiation	RT		6	0.6	0.09	0.67
	GOTERM_BP_DIRECT	protein transport	RT		28	3	0.091	0.67
	GOTERM_BP_DIRECT	regulation of gene expression	RT		18	1.9	0.091	0.67
	GOTERM_BP_DIRECT	actin filament polymerization	RT		5	0.5	0.092	0.67
	GOTERM_BP_DIRECT	glycine biosynthetic process from serine	RT		2	0.2	0.094	0.67
	GOTERM_BP_DIRECT	methylglyoxal metabolic process	RT		2	0.2	0.094	0.67
	GOTERM_BP_DIRECT	entry of viral genome into host nucleus through nuclear pore complex via importin	RT		2	0.2	0.094	0.67
	GOTERM_BP_DIRECT	glutamate catabolic process to 2-oxoglutarate	RT		2	0.2	0.094	0.67
	GOTERM_BP_DIRECT	regulation of oxidative stress-induced intrinsic apoptotic signaling pathway	RT		2	0.2	0.094	0.67
	GOTERM_BP_DIRECT	glutamate catabolic process to aspartate	RT		2	0.2	0.094	0.67
	GOTERM_BP_DIRECT	positive regulation of dopamine biosynthetic process	RT		2	0.2	0.094	0.67
	GOTERM_BP_DIRECT	negative regulation of mitochondrial RNA catabolic process	RT		2	0.2	0.094	0.67
	GOTERM_BP_DIRECT	gamma-aminobutyric acid metabolic process	RT		2	0.2	0.094	0.67
	GOTERM_BP_DIRECT	regulation of histone ubiquitination	RT		2	0.2	0.094	0.67
	GOTERM_BP_DIRECT	hydroxylysine biosynthetic process	RT		2	0.2	0.094	0.67
	GOTERM_BP_DIRECT	regulation of phospholipid biosynthetic process	RT		2	0.2	0.094	0.67
	GOTERM_BP_DIRECT	negative regulation by virus of viral protein levels in host cell	RT		2	0.2	0.094	0.67
	GOTERM_BP_DIRECT	regulation of actin filament bundle assembly	RT		2	0.2	0.094	0.67
	GOTERM_BP_DIRECT	pentose biosynthetic process	RT		2	0.2	0.094	0.67
	GOTERM_BP_DIRECT	meiotic cytokinesis	RT		2	0.2	0.094	0.67
	GOTERM_BP_DIRECT	regulation of phospholipase A2 activity	RT		2	0.2	0.094	0.67
	GOTERM_BP_DIRECT	positive regulation of telomerase RNA reverse transcriptase activity	RT		2	0.2	0.094	0.67
	GOTERM_BP_DIRECT	regulation of growth plate cartilage chondrocyte proliferation	RT		2	0.2	0.094	0.67
	GOTERM_BP_DIRECT	ribose phosphate biosynthetic process	RT		2	0.2	0.094	0.67
	GOTERM_BP_DIRECT	glyceraldehyde-3-phosphate biosynthetic process	RT		2	0.2	0.094	0.67
	GOTERM_BP_DIRECT	positive regulation of glycoprotein metabolic process	RT		2	0.2	0.094	0.67
	GOTERM_BP_DIRECT	xylulose biosynthetic process	RT		2	0.2	0.094	0.67
	GOTERM_BP_DIRECT	adenine salvage	RT		2	0.2	0.094	0.67
	GOTERM_BP_DIRECT	nitrate catabolic process	RT		2	0.2	0.094	0.67
	GOTERM_BP_DIRECT	pre-miRNA export from nucleus	RT		2	0.2	0.094	0.67
	GOTERM_BP_DIRECT	urate biosynthetic process	RT		2	0.2	0.094	0.67
	GOTERM_BP_DIRECT	meiotic chromosome movement towards spindle pole	RT		2	0.2	0.094	0.67
	GOTERM_BP_DIRECT	eukaryotic translation initiation factor 4F complex assembly	RT		2	0.2	0.094	0.67
	GOTERM_BP_DIRECT	negative regulation of nitrosative stress-induced intrinsic apoptotic signaling pathway	RT		2	0.2	0.094	0.67
	GOTERM_BP_DIRECT	nitric oxide catabolic process	RT		2	0.2	0.094	0.67
	GOTERM_BP_DIRECT	positive regulation of protein processing in phagocytic vesicle	RT		2	0.2	0.094	0.67
	GOTERM_BP_DIRECT	regulation of pentose-phosphate shunt	RT		2	0.2	0.094	0.67
	GOTERM_BP_DIRECT	glyoxylate cycle	RT		2	0.2	0.094	0.67
	GOTERM_BP_DIRECT	cellular aldehyde metabolic process	RT		3	0.3	0.095	0.67
	GOTERM_BP_DIRECT	cotranslational protein targeting to membrane	RT		3	0.3	0.095	0.67
	GOTERM_BP_DIRECT	peptidyl-proline hydroxylation to 4-hydroxy-L-proline	RT		3	0.3	0.095	0.67
	GOTERM_BP_DIRECT	primary miRNA processing	RT		3	0.3	0.095	0.67
	GOTERM_BP_DIRECT	response to thyroid hormone	RT		3	0.3	0.095	0.67
	GOTERM_BP_DIRECT	regulation of synapse structure or activity	RT		3	0.3	0.095	0.67
	GOTERM_BP_DIRECT	regulation of postsynaptic specialization membrane neurotransmitter receptor levels	RT		3	0.3	0.095	0.67
	GOTERM_BP_DIRECT	posttranslational protein targeting to membrane	RT		3	0.3	0.095	0.67
	GOTERM_BP_DIRECT	negative regulation of ryanodine-sensitive calcium-release channel activity	RT		3	0.3	0.095	0.67
	GOTERM_BP_DIRECT	modulation by virus of host process	RT		3	0.3	0.095	0.67
	GOTERM_BP_DIRECT	positive regulation of podosome assembly	RT		3	0.3	0.095	0.67
	GOTERM_BP_DIRECT	adaptive thermogenesis	RT		3	0.3	0.095	0.67
	GOTERM_BP_DIRECT	cellular response to X-ray	RT		3	0.3	0.095	0.67
	GOTERM_BP_DIRECT	formation of translation preinitiation complex	RT		3	0.3	0.095	0.67
	GOTERM_BP_DIRECT	positive regulation of endocytosis	RT		4	0.4	0.096	0.67
	GOTERM_BP_DIRECT	carboxylic acid metabolic process	RT		4	0.4	0.096	0.67
	GOTERM_BP_DIRECT	regulation of protein complex assembly	RT		4	0.4	0.096	0.67
	GOTERM_BP_DIRECT	cell projection assembly	RT		4	0.4	0.096	0.67
	GOTERM_BP_DIRECT	peptidyl-threonine dephosphorylation	RT		4	0.4	0.096	0.67
	GOTERM_BP_DIRECT	negative regulation of cell cycle arrest	RT		4	0.4	0.096	0.67
	GOTERM_BP_DIRECT	DNA metabolic process	RT		4	0.4	0.096	0.67
	GOTERM_BP_DIRECT	negative regulation of reactive oxygen species metabolic process	RT		4	0.4	0.096	0.67
	GOTERM_BP_DIRECT	response to glucocorticoid	RT		7	0.7	0.096	0.68
	GOTERM_BP_DIRECT	vascular endothelial growth factor receptor signaling pathway	RT		7	0.7	0.096	0.68
	GOTERM_BP_DIRECT	positive regulation of apoptotic process	RT		25	2.7	0.098	0.69
	GOTERM_BP_DIRECT	epidermis development	RT		8	0.9	0.098	0.69
	GOTERM_BP_DIRECT	nucleotide-excision repair, DNA incision, 5'-to lesion	RT		5	0.5	0.1	0.7

## Sheet: GO_cell compartment (CC)_CMO
Sublist	Category	Term	RT	Genes	Count	%	P-Value	Benjamini
	GOTERM_CC_DIRECT	extracellular exosome	RT		445	47.5	1.8e-186	1.5e-183
	GOTERM_CC_DIRECT	cytosol	RT		610	65.1	2.6e-140	1.1e-137
	GOTERM_CC_DIRECT	membrane	RT		383	40.9	4.3e-113	1.2e-110
	GOTERM_CC_DIRECT	focal adhesion	RT		130	13.9	1.5e-70	3e-68
	GOTERM_CC_DIRECT	cytosolic ribosome	RT		58	6.2	9.5e-60	1.5e-57
	GOTERM_CC_DIRECT	cytoplasm	RT		472	50.4	2.4e-57	3.2e-55
	GOTERM_CC_DIRECT	ficolin-1-rich granule lumen	RT		59	6.3	4.3e-44	4.9e-42
	GOTERM_CC_DIRECT	ribonucleoprotein complex	RT		63	6.7	1.2e-40	1.2e-38
	GOTERM_CC_DIRECT	proteasome complex	RT		39	4.2	6.9e-37	6.2e-35
	GOTERM_CC_DIRECT	nucleus	RT		448	47.8	4.3e-36	3.5e-34
	GOTERM_CC_DIRECT	secretory granule lumen	RT		50	5.3	5.3e-35	3.9e-33
	GOTERM_CC_DIRECT	melanosome	RT		46	4.9	7.9e-33	5.4e-31
	GOTERM_CC_DIRECT	ribosome	RT		57	6.1	5.1e-31	3.2e-29
	GOTERM_CC_DIRECT	mitochondrion	RT		168	17.9	1.8e-30	1.1e-28
	GOTERM_CC_DIRECT	cytosolic large ribosomal subunit	RT		35	3.7	2.3e-30	1.2e-28
	GOTERM_CC_DIRECT	nucleoplasm	RT		316	33.7	5.1e-28	2.6e-26
	GOTERM_CC_DIRECT	macromolecular complex	RT		96	10.2	6e-22	2.8e-20
	GOTERM_CC_DIRECT	cytosolic small ribosomal subunit	RT		24	2.6	2.3e-19	1e-17
	GOTERM_CC_DIRECT	endoplasmic reticulum	RT		122	13	4.1e-19	1.8e-17
	GOTERM_CC_DIRECT	catalytic step 2 spliceosome	RT		30	3.2	6.4e-18	2.6e-16
	GOTERM_CC_DIRECT	mitochondrial matrix	RT		58	6.2	8e-15	3e-13
	GOTERM_CC_DIRECT	proteasome accessory complex	RT		14	1.5	8.2e-15	3e-13
	GOTERM_CC_DIRECT	perinuclear region of cytoplasm	RT		86	9.2	2.2e-14	7.6e-13
	GOTERM_CC_DIRECT	lamellipodium	RT		38	4.1	8.2e-14	2.7e-12
	GOTERM_CC_DIRECT	spliceosomal complex	RT		29	3.1	8.3e-14	2.7e-12
	GOTERM_CC_DIRECT	polysomal ribosome	RT		16	1.7	4.1e-12	1.2e-10
	GOTERM_CC_DIRECT	microtubule	RT		48	5.1	4.1e-12	1.2e-10
	GOTERM_CC_DIRECT	proteasome core complex	RT		13	1.4	1.8e-11	5.2e-10
	GOTERM_CC_DIRECT	endoplasmic reticulum lumen	RT		45	4.8	2.5e-11	6.8e-10
	GOTERM_CC_DIRECT	vesicle	RT		32	3.4	4.3e-11	1.2e-09
	GOTERM_CC_DIRECT	mitochondrial nucleoid	RT		17	1.8	7.1e-11	1.9e-09
	GOTERM_CC_DIRECT	small ribosomal subunit	RT		14	1.5	8e-11	2e-09
	GOTERM_CC_DIRECT	proteasome regulatory particle, base subcomplex	RT		9	1	1.8e-10	4.3e-09
	GOTERM_CC_DIRECT	eukaryotic 48S preinitiation complex	RT		11	1.2	2.7e-10	6.2e-09
	GOTERM_CC_DIRECT	eukaryotic translation initiation factor 3 complex	RT		11	1.2	2.7e-10	6.2e-09
	GOTERM_CC_DIRECT	azurophil granule lumen	RT		22	2.3	7.6e-10	1.7e-08
	GOTERM_CC_DIRECT	cortical actin cytoskeleton	RT		18	1.9	7.8e-10	1.7e-08
	GOTERM_CC_DIRECT	eukaryotic 43S preinitiation complex	RT		11	1.2	1.3e-09	2.8e-08
	GOTERM_CC_DIRECT	nuclear matrix	RT		24	2.6	1.4e-09	2.9e-08
	GOTERM_CC_DIRECT	rough endoplasmic reticulum	RT		18	1.9	1.8e-09	3.7e-08
	GOTERM_CC_DIRECT	polysome	RT		14	1.5	3.5e-09	6.9e-08
	GOTERM_CC_DIRECT	cytoplasmic ribonucleoprotein granule	RT		20	2.1	5.6e-09	1.1e-07
	GOTERM_CC_DIRECT	postsynaptic density	RT		36	3.8	1.6e-08	2.9e-07
	GOTERM_CC_DIRECT	glutamatergic synapse	RT		44	4.7	2.1e-08	3.8e-07
	GOTERM_CC_DIRECT	proteasome regulatory particle	RT		8	0.9	4.7e-08	8.5e-07
	GOTERM_CC_DIRECT	eukaryotic translation initiation factor 3 complex, eIF3m	RT		7	0.7	6.5e-08	1.1e-06
	GOTERM_CC_DIRECT	chaperonin-containing T-complex	RT		8	0.9	1.2e-07	2.1e-06
	GOTERM_CC_DIRECT	cell body	RT		18	1.9	1.7e-07	2.8e-06
	GOTERM_CC_DIRECT	smooth endoplasmic reticulum	RT		11	1.2	1.8e-07	2.9e-06
	GOTERM_CC_DIRECT	actin cytoskeleton	RT		33	3.5	2.8e-07	4.5e-06
	GOTERM_CC_DIRECT	chromosome, telomeric region	RT		26	2.8	3.4e-07	5.3e-06
	GOTERM_CC_DIRECT	proteasome core complex, alpha-subunit complex	RT		7	0.7	7.2e-07	1.1e-05
	GOTERM_CC_DIRECT	cytoplasmic stress granule	RT		17	1.8	1.5e-06	2.3e-05
	GOTERM_CC_DIRECT	membrane raft	RT		31	3.3	1.8e-06	2.7e-05
	GOTERM_CC_DIRECT	nuclear speck	RT		43	4.6	2e-06	3e-05
	GOTERM_CC_DIRECT	actin filament	RT		17	1.8	2.5e-06	3.5e-05
	GOTERM_CC_DIRECT	cortical cytoskeleton	RT		9	1	3.7e-06	5.1e-05
	GOTERM_CC_DIRECT	endoplasmic reticulum chaperone complex	RT		7	0.7	3.7e-06	5.1e-05
	GOTERM_CC_DIRECT	synapse	RT		47	5	3.8e-06	5.2e-05
	GOTERM_CC_DIRECT	podosome	RT		10	1.1	4.1e-06	5.5e-05
	GOTERM_CC_DIRECT	mitochondrial inner membrane	RT		44	4.7	4.2e-06	5.6e-05
	GOTERM_CC_DIRECT	midbody	RT		24	2.6	1.1e-05	0.00014
	GOTERM_CC_DIRECT	nuclear envelope	RT		25	2.7	1.1e-05	0.00015
	GOTERM_CC_DIRECT	centrosome	RT		49	5.2	1.2e-05	0.00015
	GOTERM_CC_DIRECT	ruffle	RT		17	1.8	1.2e-05	0.00015
	GOTERM_CC_DIRECT	cytoskeleton	RT		49	5.2	1.3e-05	0.00016
	GOTERM_CC_DIRECT	transport vesicle	RT		17	1.8	1.5e-05	0.00019
	GOTERM_CC_DIRECT	endoplasmic reticulum-Golgi intermediate compartment	RT		15	1.6	1.6e-05	0.00019
	GOTERM_CC_DIRECT	MCM complex	RT		6	0.6	2.3e-05	0.00026
	GOTERM_CC_DIRECT	neuronal cell body	RT		39	4.2	2.3e-05	0.00026
	GOTERM_CC_DIRECT	endoplasmic reticulum membrane	RT		77	8.2	2.7e-05	0.0003
	GOTERM_CC_DIRECT	adherens junction	RT		22	2.3	3.4e-05	0.00038
	GOTERM_CC_DIRECT	chaperone complex	RT		8	0.9	4.1e-05	0.00046
	GOTERM_CC_DIRECT	ruffle membrane	RT		16	1.7	4.8e-05	0.00053
	GOTERM_CC_DIRECT	azurophil granule membrane	RT		12	1.3	6.1e-05	0.00065
	GOTERM_CC_DIRECT	CRD-mediated mRNA stability complex	RT		5	0.5	6.3e-05	0.00067
	GOTERM_CC_DIRECT	cell projection	RT		22	2.3	7.3e-05	0.00077
	GOTERM_CC_DIRECT	proteasome core complex, beta-subunit complex	RT		6	0.6	7.7e-05	0.00079
	GOTERM_CC_DIRECT	CMG complex	RT		6	0.6	7.7e-05	0.00079
	GOTERM_CC_DIRECT	phagocytic vesicle	RT		13	1.4	8e-05	0.00081
	GOTERM_CC_DIRECT	cell cortex	RT		21	2.2	8.7e-05	0.00087
	GOTERM_CC_DIRECT	brush border	RT		12	1.3	0.00011	0.0011
	GOTERM_CC_DIRECT	eukaryotic translation initiation factor 4F complex	RT		6	0.6	0.00013	0.0012
	GOTERM_CC_DIRECT	U2 snRNP	RT		8	0.9	0.00013	0.0013
	GOTERM_CC_DIRECT	growth cone	RT		19	2	0.00016	0.0015
	GOTERM_CC_DIRECT	tertiary granule lumen	RT		11	1.2	0.00019	0.0018
	GOTERM_CC_DIRECT	COPI vesicle coat	RT		6	0.6	0.0002	0.0018
	GOTERM_CC_DIRECT	lipid particle	RT		15	1.6	0.0002	0.0019
	GOTERM_CC_DIRECT	paraspeckles	RT		5	0.5	0.00027	0.0025
	GOTERM_CC_DIRECT	zona pellucida receptor complex	RT		5	0.5	0.00027	0.0025
	GOTERM_CC_DIRECT	chromosome	RT		25	2.7	0.00032	0.0028
	GOTERM_CC_DIRECT	mitotic spindle	RT		16	1.7	0.00033	0.0029
	GOTERM_CC_DIRECT	eukaryotic translation elongation factor 1 complex	RT		4	0.4	0.00038	0.0033
	GOTERM_CC_DIRECT	U2-type precatalytic spliceosome	RT		10	1.1	0.00042	0.0036
	GOTERM_CC_DIRECT	extracellular region	RT		131	14	0.00043	0.0036
	GOTERM_CC_DIRECT	postsynapse	RT		15	1.6	0.0005	0.0042
	GOTERM_CC_DIRECT	microtubule cytoskeleton	RT		20	2.1	0.00061	0.0051
	GOTERM_CC_DIRECT	microtubule associated complex	RT		8	0.9	0.00066	0.0054
	GOTERM_CC_DIRECT	nucleolus	RT		88	9.4	0.00068	0.0055
	GOTERM_CC_DIRECT	sarcoplasmic reticulum lumen	RT		5	0.5	0.00076	0.0062
	GOTERM_CC_DIRECT	mitochondrial proton-transporting ATP synthase complex	RT		6	0.6	0.00081	0.0065
	GOTERM_CC_DIRECT	large ribosomal subunit	RT		6	0.6	0.00081	0.0065
	GOTERM_CC_DIRECT	mitochondrial intermembrane space	RT		13	1.4	0.00088	0.0069
	GOTERM_CC_DIRECT	dendrite cytoplasm	RT		8	0.9	0.00096	0.0074
	GOTERM_CC_DIRECT	myelin sheath	RT		8	0.9	0.00096	0.0074
	GOTERM_CC_DIRECT	pseudopodium	RT		6	0.6	0.0011	0.0082
	GOTERM_CC_DIRECT	endocytic vesicle lumen	RT		6	0.6	0.0011	0.0082
	GOTERM_CC_DIRECT	Arp2/3 protein complex	RT		5	0.5	0.0012	0.0087
	GOTERM_CC_DIRECT	nuclear pore	RT		12	1.3	0.0015	0.011
	GOTERM_CC_DIRECT	lysosomal lumen	RT		13	1.4	0.0016	0.012
	GOTERM_CC_DIRECT	peroxisome	RT		14	1.5	0.0017	0.012
	GOTERM_CC_DIRECT	proton-transporting ATP synthase complex, catalytic core F(1)	RT		4	0.4	0.0018	0.013
	GOTERM_CC_DIRECT	dendritic spine	RT		18	1.9	0.0018	0.013
	GOTERM_CC_DIRECT	site of double-strand break	RT		11	1.2	0.0021	0.015
	GOTERM_CC_DIRECT	neuron projection	RT		30	3.2	0.0026	0.018
	GOTERM_CC_DIRECT	spindle	RT		16	1.7	0.0028	0.019
	GOTERM_CC_DIRECT	cell periphery	RT		9	1	0.0028	0.019
	GOTERM_CC_DIRECT	peroxisomal matrix	RT		9	1	0.0028	0.019
	GOTERM_CC_DIRECT	sarcolemma	RT		13	1.4	0.0029	0.019
	GOTERM_CC_DIRECT	mitochondrial outer membrane	RT		19	2	0.003	0.02
	GOTERM_CC_DIRECT	cell-cell junction	RT		19	2	0.0032	0.021
	GOTERM_CC_DIRECT	lysosome	RT		26	2.8	0.0034	0.023
	GOTERM_CC_DIRECT	host cell	RT		9	1	0.0036	0.024
	GOTERM_CC_DIRECT	axonal growth cone	RT		7	0.7	0.0037	0.024
	GOTERM_CC_DIRECT	filopodium	RT		11	1.2	0.0037	0.024
	GOTERM_CC_DIRECT	ER to Golgi transport vesicle membrane	RT		9	1	0.004	0.026
	GOTERM_CC_DIRECT	COPII vesicle coat	RT		5	0.5	0.0041	0.026
	GOTERM_CC_DIRECT	postsynaptic density, intracellular component	RT		5	0.5	0.0041	0.026
	GOTERM_CC_DIRECT	endoplasmic reticulum exit site	RT		7	0.7	0.0043	0.027
	GOTERM_CC_DIRECT	intracellular membrane-bounded organelle	RT		60	6.4	0.0044	0.028
	GOTERM_CC_DIRECT	proteasome regulatory particle, lid subcomplex	RT		4	0.4	0.0046	0.028
	GOTERM_CC_DIRECT	F-actin capping protein complex	RT		4	0.4	0.0046	0.028
	GOTERM_CC_DIRECT	stress fiber	RT		10	1.1	0.0053	0.032
	GOTERM_CC_DIRECT	fibrillar center	RT		15	1.6	0.0062	0.037
	GOTERM_CC_DIRECT	proteasome activator complex	RT		3	0.3	0.0062	0.037
	GOTERM_CC_DIRECT	6-phosphofructokinase complex	RT		3	0.3	0.0062	0.037
	GOTERM_CC_DIRECT	U2-type prespliceosome	RT		5	0.5	0.0067	0.039
	GOTERM_CC_DIRECT	flotillin complex	RT		4	0.4	0.0067	0.039
	GOTERM_CC_DIRECT	dendritic growth cone	RT		4	0.4	0.0067	0.039
	GOTERM_CC_DIRECT	NLS-dependent protein nuclear import complex	RT		4	0.4	0.0067	0.039
	GOTERM_CC_DIRECT	blood microparticle	RT		15	1.6	0.007	0.04
	GOTERM_CC_DIRECT	secretory granule membrane	RT		12	1.3	0.007	0.04
	GOTERM_CC_DIRECT	microvillus membrane	RT		6	0.6	0.0072	0.041
	GOTERM_CC_DIRECT	phagocytic vesicle membrane	RT		10	1.1	0.0076	0.043
	GOTERM_CC_DIRECT	dendrite	RT		34	3.6	0.0076	0.043
	GOTERM_CC_DIRECT	apical part of cell	RT		10	1.1	0.0083	0.046
	GOTERM_CC_DIRECT	cell surface	RT		43	4.6	0.0086	0.047
	GOTERM_CC_DIRECT	nuclear envelope lumen	RT		4	0.4	0.0093	0.05
	GOTERM_CC_DIRECT	fascia adherens	RT		4	0.4	0.0093	0.05
	GOTERM_CC_DIRECT	U12-type spliceosomal complex	RT		6	0.6	0.0099	0.053
	GOTERM_CC_DIRECT	U2-type spliceosomal complex	RT		5	0.5	0.01	0.054
	GOTERM_CC_DIRECT	Golgi membrane	RT		43	4.6	0.01	0.054
	GOTERM_CC_DIRECT	mitochondrial membrane	RT		15	1.6	0.012	0.062
	GOTERM_CC_DIRECT	presynapse	RT		14	1.5	0.012	0.062
	GOTERM_CC_DIRECT	oxoglutarate dehydrogenase complex	RT		3	0.3	0.012	0.062
	GOTERM_CC_DIRECT	GAIT complex	RT		3	0.3	0.012	0.062
	GOTERM_CC_DIRECT	DNA-dependent protein kinase complex	RT		3	0.3	0.012	0.062
	GOTERM_CC_DIRECT	actin cap	RT		3	0.3	0.012	0.062
	GOTERM_CC_DIRECT	myosin II complex	RT		4	0.4	0.012	0.062
	GOTERM_CC_DIRECT	cell cortex region	RT		4	0.4	0.012	0.062
	GOTERM_CC_DIRECT	immunological synapse	RT		7	0.7	0.015	0.076
	GOTERM_CC_DIRECT	recycling endosome membrane	RT		11	1.2	0.015	0.076
	GOTERM_CC_DIRECT	uropod	RT		4	0.4	0.016	0.079
	GOTERM_CC_DIRECT	intermediate filament	RT		13	1.4	0.018	0.091
	GOTERM_CC_DIRECT	lysosomal membrane	RT		27	2.9	0.019	0.091
	GOTERM_CC_DIRECT	protein-DNA complex	RT		7	0.7	0.019	0.091
	GOTERM_CC_DIRECT	Golgi apparatus	RT		66	7	0.019	0.093
	GOTERM_CC_DIRECT	microvillus	RT		9	1	0.019	0.093
	GOTERM_CC_DIRECT	pyruvate dehydrogenase complex	RT		3	0.3	0.019	0.093
	GOTERM_CC_DIRECT	actomyosin	RT		4	0.4	0.02	0.093
	GOTERM_CC_DIRECT	pore complex	RT		4	0.4	0.02	0.093
	GOTERM_CC_DIRECT	microtubule plus-end	RT		5	0.5	0.02	0.093
	GOTERM_CC_DIRECT	inclusion body	RT		5	0.5	0.02	0.093
	GOTERM_CC_DIRECT	cell junction	RT		19	2	0.021	0.098
	GOTERM_CC_DIRECT	ficolin-1-rich granule membrane	RT		8	0.9	0.022	0.1
	GOTERM_CC_DIRECT	membrane coat	RT		5	0.5	0.023	0.11
	GOTERM_CC_DIRECT	specific granule lumen	RT		8	0.9	0.024	0.11
	GOTERM_CC_DIRECT	oligosaccharyltransferase complex	RT		4	0.4	0.025	0.11
	GOTERM_CC_DIRECT	mitotic spindle midzone	RT		4	0.4	0.025	0.11
	GOTERM_CC_DIRECT	microtubule organizing center	RT		14	1.5	0.025	0.11
	GOTERM_CC_DIRECT	P-body	RT		10	1.1	0.028	0.12
	GOTERM_CC_DIRECT	annulate lamellae	RT		3	0.3	0.028	0.12
	GOTERM_CC_DIRECT	cortical granule	RT		3	0.3	0.028	0.12
	GOTERM_CC_DIRECT	site of polarized growth	RT		3	0.3	0.028	0.12
	GOTERM_CC_DIRECT	ATPase complex	RT		3	0.3	0.028	0.12
	GOTERM_CC_DIRECT	cytosolic proteasome complex	RT		3	0.3	0.028	0.12
	GOTERM_CC_DIRECT	nuclear membrane	RT		19	2	0.028	0.12
	GOTERM_CC_DIRECT	axon cytoplasm	RT		8	0.9	0.03	0.13
	GOTERM_CC_DIRECT	perikaryon	RT		15	1.6	0.03	0.13
	GOTERM_CC_DIRECT	spindle pole	RT		12	1.3	0.034	0.14
	GOTERM_CC_DIRECT	late endosome	RT		13	1.4	0.034	0.14
	GOTERM_CC_DIRECT	axon	RT		25	2.7	0.034	0.14
	GOTERM_CC_DIRECT	condensed chromosome	RT		5	0.5	0.034	0.14
	GOTERM_CC_DIRECT	endosome	RT		23	2.5	0.034	0.14
	GOTERM_CC_DIRECT	platelet alpha granule lumen	RT		8	0.9	0.035	0.14
	GOTERM_CC_DIRECT	endocytic vesicle	RT		8	0.9	0.035	0.14
	GOTERM_CC_DIRECT	ribonucleoprotein granule	RT		4	0.4	0.035	0.14
	GOTERM_CC_DIRECT	peroxisomal membrane	RT		8	0.9	0.037	0.15
	GOTERM_CC_DIRECT	endosome membrane	RT		19	2	0.037	0.15
	GOTERM_CC_DIRECT	cell leading edge	RT		7	0.7	0.038	0.15
	GOTERM_CC_DIRECT	Schaffer collateral - CA1 synapse	RT		9	1	0.038	0.15
	GOTERM_CC_DIRECT	basilar dendrite	RT		3	0.3	0.038	0.15
	GOTERM_CC_DIRECT	glycogen granule	RT		3	0.3	0.038	0.15
	GOTERM_CC_DIRECT	cytoplasmic side of lysosomal membrane	RT		3	0.3	0.038	0.15
	GOTERM_CC_DIRECT	mitochondrial permeability transition pore complex	RT		3	0.3	0.038	0.15
	GOTERM_CC_DIRECT	dense body	RT		3	0.3	0.038	0.15
	GOTERM_CC_DIRECT	early endosome	RT		21	2.2	0.04	0.16
	GOTERM_CC_DIRECT	endoplasmic reticulum tubular network	RT		4	0.4	0.041	0.16
	GOTERM_CC_DIRECT	protein phosphatase type 2A complex	RT		4	0.4	0.041	0.16
	GOTERM_CC_DIRECT	integral component of lumenal side of endoplasmic reticulum membrane	RT		5	0.5	0.043	0.17
	GOTERM_CC_DIRECT	Golgi-associated vesicle	RT		4	0.4	0.048	0.18
	GOTERM_CC_DIRECT	U2-type catalytic step 2 spliceosome	RT		5	0.5	0.048	0.18
	GOTERM_CC_DIRECT	tRNA-splicing ligase complex	RT		3	0.3	0.05	0.19
	GOTERM_CC_DIRECT	condensin complex	RT		3	0.3	0.05	0.19
	GOTERM_CC_DIRECT	U2AF	RT		3	0.3	0.05	0.19
	GOTERM_CC_DIRECT	mitochondrial pyruvate dehydrogenase complex	RT		3	0.3	0.05	0.19
	GOTERM_CC_DIRECT	nonhomologous end joining complex	RT		3	0.3	0.05	0.19
	GOTERM_CC_DIRECT	kinetochore	RT		12	1.3	0.056	0.21
	GOTERM_CC_DIRECT	sarcomere	RT		6	0.6	0.056	0.21
	GOTERM_CC_DIRECT	lateral plasma membrane	RT		8	0.9	0.058	0.21
	GOTERM_CC_DIRECT	clathrin-coated pit	RT		7	0.7	0.058	0.21
	GOTERM_CC_DIRECT	MHC class I protein complex	RT		3	0.3	0.062	0.22
	GOTERM_CC_DIRECT	slit diaphragm	RT		3	0.3	0.062	0.22
	GOTERM_CC_DIRECT	MHC class I peptide loading complex	RT		3	0.3	0.062	0.22
	GOTERM_CC_DIRECT	zonula adherens	RT		3	0.3	0.062	0.22
	GOTERM_CC_DIRECT	catalytic complex	RT		4	0.4	0.063	0.22
	GOTERM_CC_DIRECT	T-tubule	RT		6	0.6	0.07	0.25
	GOTERM_CC_DIRECT	transcription export complex	RT		3	0.3	0.075	0.27
	GOTERM_CC_DIRECT	nuclear lamina	RT		3	0.3	0.075	0.27
	GOTERM_CC_DIRECT	aggresome	RT		5	0.5	0.077	0.27
	GOTERM_CC_DIRECT	lamellipodium membrane	RT		4	0.4	0.079	0.28
	GOTERM_CC_DIRECT	nuclear inner membrane	RT		6	0.6	0.08	0.28
	GOTERM_CC_DIRECT	cytoplasmic dynein complex	RT		4	0.4	0.088	0.29
	GOTERM_CC_DIRECT	actin filament bundle	RT		3	0.3	0.089	0.29
	GOTERM_CC_DIRECT	COPI-coated vesicle	RT		3	0.3	0.089	0.29
	GOTERM_CC_DIRECT	rough endoplasmic reticulum membrane	RT		3	0.3	0.089	0.29
	GOTERM_CC_DIRECT	proteasome storage granule	RT		2	0.2	0.09	0.29
	GOTERM_CC_DIRECT	eukaryotic translation initiation factor 3 complex, eIF3e	RT		2	0.2	0.09	0.29
	GOTERM_CC_DIRECT	VCP-NSFL1C complex	RT		2	0.2	0.09	0.29
	GOTERM_CC_DIRECT	FACT complex	RT		2	0.2	0.09	0.29
	GOTERM_CC_DIRECT	Ku70:Ku80 complex	RT		2	0.2	0.09	0.29
	GOTERM_CC_DIRECT	HSP90-CDC37 chaperone complex	RT		2	0.2	0.09	0.29
	GOTERM_CC_DIRECT	electron transfer flavoprotein complex	RT		2	0.2	0.09	0.29
	GOTERM_CC_DIRECT	procollagen-proline 4-dioxygenase complex	RT		2	0.2	0.09	0.29
	GOTERM_CC_DIRECT	SUMO activating enzyme complex	RT		2	0.2	0.09	0.29
	GOTERM_CC_DIRECT	glucosidase II complex	RT		2	0.2	0.09	0.29
	GOTERM_CC_DIRECT	mitochondrial fatty acid beta-oxidation multienzyme complex	RT		2	0.2	0.09	0.29
	GOTERM_CC_DIRECT	nuclear outer membrane-endoplasmic reticulum membrane network	RT		2	0.2	0.09	0.29
	GOTERM_CC_DIRECT	mitochondrial proton-transporting ATP synthase, catalytic core	RT		2	0.2	0.09	0.29
	GOTERM_CC_DIRECT	RNA nuclear export complex	RT		2	0.2	0.09	0.29
	GOTERM_CC_DIRECT	nuclear proteasome complex	RT		2	0.2	0.09	0.29

## Sheet: GO_molecular function (MF)_CMO
ublist	Category	Term	RT	Genes	Count	%	P-Value	Benjamini
	GOTERM_MF_DIRECT	RNA binding	RT		332	35.4	3.3e-139	4e-136
	GOTERM_MF_DIRECT	cadherin binding	RT		111	11.8	1.7e-63	1.1e-60
	GOTERM_MF_DIRECT	protein binding	RT		837	89.3	1e-61	4.2e-59
	GOTERM_MF_DIRECT	structural constituent of ribosome	RT		59	6.3	2.7e-29	8.4e-27
	GOTERM_MF_DIRECT	identical protein binding	RT		192	20.5	4.4e-28	1.1e-25
	GOTERM_MF_DIRECT	mRNA binding	RT		56	6	8.6e-23	1.8e-20
	GOTERM_MF_DIRECT	ATPase activity	RT		67	7.2	6.4e-20	1.1e-17
	GOTERM_MF_DIRECT	unfolded protein binding	RT		38	4.1	7.5e-19	1.1e-16
	GOTERM_MF_DIRECT	ATP binding	RT		147	15.7	1.2e-14	1.7e-12
	GOTERM_MF_DIRECT	ubiquitin protein ligase binding	RT		51	5.4	6.5e-14	7.9e-12
	GOTERM_MF_DIRECT	actin filament binding	RT		42	4.5	2e-13	2.2e-11
	GOTERM_MF_DIRECT	mRNA 5'-UTR binding	RT		16	1.7	2.6e-13	2.6e-11
	GOTERM_MF_DIRECT	macromolecular complex binding	RT		59	6.3	4.3e-13	4.1e-11
	GOTERM_MF_DIRECT	enzyme binding	RT		56	6	1.2e-12	1e-10
	GOTERM_MF_DIRECT	single-stranded DNA binding	RT		28	3	5.2e-12	4e-10
	GOTERM_MF_DIRECT	structural constituent of cytoskeleton	RT		27	2.9	5.3e-12	4e-10
	GOTERM_MF_DIRECT	NAD binding	RT		17	1.8	1.6e-11	1.2e-09
	GOTERM_MF_DIRECT	protein domain specific binding	RT		42	4.5	8.5e-11	5.8e-09
	GOTERM_MF_DIRECT	double-stranded RNA binding	RT		21	2.2	2.5e-10	1.6e-08
	GOTERM_MF_DIRECT	protein binding involved in protein folding	RT		16	1.7	4.8e-10	3e-08
	GOTERM_MF_DIRECT	translation initiation factor activity	RT		19	2	1.2e-09	7.3e-08
	GOTERM_MF_DIRECT	actin binding	RT		46	4.9	1.6e-09	8.9e-08
	GOTERM_MF_DIRECT	ADP binding	RT		15	1.6	2.5e-09	1.3e-07
	GOTERM_MF_DIRECT	chaperone binding	RT		24	2.6	3.9e-09	2e-07
	GOTERM_MF_DIRECT	GTP binding	RT		50	5.3	4.4e-09	2.2e-07
	GOTERM_MF_DIRECT	ribosome binding	RT		18	1.9	4e-08	1.9e-06
	GOTERM_MF_DIRECT	protein kinase binding	RT		54	5.8	1.6e-07	7.3e-06
	GOTERM_MF_DIRECT	GTPase activity	RT		42	4.5	2e-07	8.6e-06
	GOTERM_MF_DIRECT	peroxiredoxin activity	RT		7	0.7	3.9e-07	1.6e-05
	GOTERM_MF_DIRECT	hydrolase activity	RT		38	4.1	1.3e-06	5.2e-05
	GOTERM_MF_DIRECT	proteasome-activating ATPase activity	RT		6	0.6	1.7e-06	6.9e-05
	GOTERM_MF_DIRECT	protein homodimerization activity	RT		65	6.9	2.5e-06	9.7e-05
	GOTERM_MF_DIRECT	nuclear import signal receptor activity	RT		9	1	2.7e-06	0.0001
	GOTERM_MF_DIRECT	small GTPase binding	RT		34	3.6	3e-06	0.00011
	GOTERM_MF_DIRECT	thioredoxin peroxidase activity	RT		6	0.6	5.9e-06	0.00021
	GOTERM_MF_DIRECT	structural molecule activity	RT		26	2.8	6.1e-06	0.00021
	GOTERM_MF_DIRECT	translation factor activity, RNA binding	RT		9	1	9.2e-06	0.00031
	GOTERM_MF_DIRECT	electron carrier activity	RT		15	1.6	1.5e-05	0.00047
	GOTERM_MF_DIRECT	nucleic acid binding	RT		35	3.7	1.6e-05	0.0005
	GOTERM_MF_DIRECT	oxidoreductase activity	RT		28	3	1.7e-05	0.00052
	GOTERM_MF_DIRECT	RNA helicase activity	RT		15	1.6	2e-05	0.0006
	GOTERM_MF_DIRECT	GDP binding	RT		15	1.6	2.3e-05	0.00069
	GOTERM_MF_DIRECT	magnesium ion binding	RT		28	3	3e-05	0.00085
	GOTERM_MF_DIRECT	threonine-type endopeptidase activity	RT		7	0.7	3.2e-05	0.00087
	GOTERM_MF_DIRECT	S100 protein binding	RT		7	0.7	3.2e-05	0.00087
	GOTERM_MF_DIRECT	DNA helicase activity	RT		13	1.4	4e-05	0.0011
	GOTERM_MF_DIRECT	tau protein binding	RT		11	1.2	5.8e-05	0.0015
	GOTERM_MF_DIRECT	disordered domain specific binding	RT		10	1.1	6.4e-05	0.0016
	GOTERM_MF_DIRECT	damaged DNA binding	RT		13	1.4	6.5e-05	0.0016
	GOTERM_MF_DIRECT	endopeptidase activity	RT		15	1.6	8.4e-05	0.0021
	GOTERM_MF_DIRECT	translation regulator activity	RT		8	0.9	9e-05	0.0021
	GOTERM_MF_DIRECT	DNA replication origin binding	RT		8	0.9	9e-05	0.0021
	GOTERM_MF_DIRECT	heat shock protein binding	RT		13	1.4	0.0001	0.0023
	GOTERM_MF_DIRECT	flavin adenine dinucleotide binding	RT		13	1.4	0.0001	0.0023
	GOTERM_MF_DIRECT	rRNA binding	RT		10	1.1	0.00012	0.0027
	GOTERM_MF_DIRECT	translation elongation factor activity	RT		9	1	0.00013	0.0029
	GOTERM_MF_DIRECT	proton-transporting ATP synthase activity, rotational mechanism	RT		7	0.7	0.00017	0.0036
	GOTERM_MF_DIRECT	NADP binding	RT		10	1.1	0.00018	0.0037
	GOTERM_MF_DIRECT	double-stranded DNA binding	RT		17	1.8	0.00018	0.0037
	GOTERM_MF_DIRECT	3-hydroxyacyl-CoA dehydrogenase activity	RT		5	0.5	0.00019	0.0037
	GOTERM_MF_DIRECT	glyceraldehyde-3-phosphate dehydrogenase (NAD+) (non-phosphorylating) activity	RT		5	0.5	0.00019	0.0037
	GOTERM_MF_DIRECT	small protein activating enzyme activity	RT		5	0.5	0.00019	0.0037
	GOTERM_MF_DIRECT	protein C-terminus binding	RT		24	2.6	0.00027	0.0053
	GOTERM_MF_DIRECT	tubulin binding	RT		12	1.3	0.00029	0.0056
	GOTERM_MF_DIRECT	peptide disulfide oxidoreductase activity	RT		5	0.5	0.00036	0.0069
	GOTERM_MF_DIRECT	peptidase activity	RT		15	1.6	0.00058	0.011
	GOTERM_MF_DIRECT	poly(A) binding	RT		7	0.7	0.00073	0.013
	GOTERM_MF_DIRECT	microtubule binding	RT		27	2.9	0.00074	0.013
	GOTERM_MF_DIRECT	monosaccharide binding	RT		5	0.5	0.001	0.018
	GOTERM_MF_DIRECT	ribosomal small subunit binding	RT		6	0.6	0.0011	0.018
	GOTERM_MF_DIRECT	AMP binding	RT		6	0.6	0.0011	0.018
	GOTERM_MF_DIRECT	myosin V binding	RT		6	0.6	0.0011	0.018
	GOTERM_MF_DIRECT	acetyl-CoA C-acyltransferase activity	RT		4	0.4	0.0011	0.018
	GOTERM_MF_DIRECT	acetyl-CoA C-acetyltransferase activity	RT		4	0.4	0.0011	0.018
	GOTERM_MF_DIRECT	supercoiled DNA binding	RT		4	0.4	0.0011	0.018
	GOTERM_MF_DIRECT	porin activity	RT		4	0.4	0.0011	0.018
	GOTERM_MF_DIRECT	ion channel binding	RT		17	1.8	0.0013	0.021
	GOTERM_MF_DIRECT	histone binding	RT		20	2.1	0.0014	0.021
	GOTERM_MF_DIRECT	poly(U) RNA binding	RT		7	0.7	0.0015	0.023
	GOTERM_MF_DIRECT	kinase binding	RT		14	1.5	0.0015	0.023
	GOTERM_MF_DIRECT	protein kinase C binding	RT		10	1.1	0.0017	0.025
	GOTERM_MF_DIRECT	metalloaminopeptidase activity	RT		7	0.7	0.0018	0.026
	GOTERM_MF_DIRECT	nuclear localization sequence binding	RT		7	0.7	0.0018	0.026
	GOTERM_MF_DIRECT	TBP-class protein binding	RT		7	0.7	0.0018	0.026
	GOTERM_MF_DIRECT	pyridoxal phosphate binding	RT		10	1.1	0.0021	0.031
	GOTERM_MF_DIRECT	vinculin binding	RT		5	0.5	0.0022	0.031
	GOTERM_MF_DIRECT	glucose binding	RT		5	0.5	0.0022	0.031
	GOTERM_MF_DIRECT	fatty-acyl-CoA binding	RT		6	0.6	0.0025	0.034
	GOTERM_MF_DIRECT	protein disulfide isomerase activity	RT		6	0.6	0.0025	0.034
	GOTERM_MF_DIRECT	nucleoside diphosphate kinase activity	RT		6	0.6	0.0025	0.034
	GOTERM_MF_DIRECT	misfolded protein binding	RT		7	0.7	0.0027	0.036
	GOTERM_MF_DIRECT	single-stranded RNA binding	RT		9	1	0.0031	0.041
	GOTERM_MF_DIRECT	single-stranded DNA-dependent ATP-dependent DNA helicase activity	RT		6	0.6	0.0032	0.041
	GOTERM_MF_DIRECT	ubiquitin-specific protease binding	RT		6	0.6	0.0032	0.041
	GOTERM_MF_DIRECT	antioxidant activity	RT		6	0.6	0.0032	0.041
	GOTERM_MF_DIRECT	protein disulfide oxidoreductase activity	RT		7	0.7	0.0032	0.041
	GOTERM_MF_DIRECT	DNA polymerase binding	RT		6	0.6	0.0039	0.05
	GOTERM_MF_DIRECT	ATPase binding	RT		12	1.3	0.0046	0.058
	GOTERM_MF_DIRECT	pre-mRNA binding	RT		5	0.5	0.0054	0.066
	GOTERM_MF_DIRECT	aldehyde dehydrogenase (NAD) activity	RT		5	0.5	0.0054	0.066
	GOTERM_MF_DIRECT	translation initiation factor binding	RT		6	0.6	0.0058	0.071
	GOTERM_MF_DIRECT	miRNA binding	RT		7	0.7	0.0061	0.073
	GOTERM_MF_DIRECT	low-density lipoprotein particle receptor binding	RT		6	0.6	0.007	0.081
	GOTERM_MF_DIRECT	ribonucleoprotein complex binding	RT		7	0.7	0.0071	0.081
	GOTERM_MF_DIRECT	6-phosphofructokinase activity	RT		3	0.3	0.0072	0.081
	GOTERM_MF_DIRECT	procollagen-lysine 5-dioxygenase activity	RT		3	0.3	0.0072	0.081
	GOTERM_MF_DIRECT	ubiquitin activating enzyme activity	RT		3	0.3	0.0072	0.081
	GOTERM_MF_DIRECT	omega peptidase activity	RT		3	0.3	0.0072	0.081
	GOTERM_MF_DIRECT	TAP binding	RT		3	0.3	0.0072	0.081
	GOTERM_MF_DIRECT	Hsp70 protein binding	RT		8	0.9	0.0073	0.081
	GOTERM_MF_DIRECT	ubiquitin ligase inhibitor activity	RT		4	0.4	0.0083	0.089
	GOTERM_MF_DIRECT	hydrolase activity, acting on carbon-nitrogen (but not peptide) bonds	RT		4	0.4	0.0083	0.089
	GOTERM_MF_DIRECT	importin-alpha family protein binding	RT		4	0.4	0.0083	0.089
	GOTERM_MF_DIRECT	mRNA 3'-UTR AU-rich region binding	RT		6	0.6	0.0083	0.09
	GOTERM_MF_DIRECT	chromatin binding	RT		36	3.8	0.0087	0.093
	GOTERM_MF_DIRECT	GTPase binding	RT		7	0.7	0.0093	0.098
	GOTERM_MF_DIRECT	cytoskeletal protein binding	RT		9	1	0.0095	0.099
	GOTERM_MF_DIRECT	oxidoreductase activity, acting on the CH-OH group of donors, NAD or NADP as acceptor	RT		7	0.7	0.011	0.11
	GOTERM_MF_DIRECT	fatty acid binding	RT		7	0.7	0.011	0.11
	GOTERM_MF_DIRECT	cadherin binding involved in cell-cell adhesion	RT		5	0.5	0.011	0.11
	GOTERM_MF_DIRECT	proteasome binding	RT		5	0.5	0.011	0.11
	GOTERM_MF_DIRECT	intermediate filament binding	RT		4	0.4	0.011	0.11
	GOTERM_MF_DIRECT	enoyl-CoA hydratase activity	RT		4	0.4	0.011	0.11
	GOTERM_MF_DIRECT	virus receptor activity	RT		10	1.1	0.013	0.13
	GOTERM_MF_DIRECT	apolipoprotein binding	RT		5	0.5	0.013	0.13
	GOTERM_MF_DIRECT	oxidoreductase activity, acting on the aldehyde or oxo group of donors, NAD or NADP as acceptor	RT		5	0.5	0.013	0.13
	GOTERM_MF_DIRECT	L-malate dehydrogenase activity	RT		3	0.3	0.014	0.13
	GOTERM_MF_DIRECT	RISC complex binding	RT		3	0.3	0.014	0.13
	GOTERM_MF_DIRECT	RAGE receptor binding	RT		4	0.4	0.015	0.14
	GOTERM_MF_DIRECT	pre-mRNA intronic binding	RT		4	0.4	0.015	0.14
	GOTERM_MF_DIRECT	nuclear export signal receptor activity	RT		4	0.4	0.015	0.14
	GOTERM_MF_DIRECT	aminopeptidase activity	RT		6	0.6	0.015	0.14
	GOTERM_MF_DIRECT	L-ascorbic acid binding	RT		5	0.5	0.019	0.17
	GOTERM_MF_DIRECT	RNA stem-loop binding	RT		5	0.5	0.019	0.17
	GOTERM_MF_DIRECT	microtubule plus-end binding	RT		5	0.5	0.019	0.17
	GOTERM_MF_DIRECT	mRNA 3'-UTR binding	RT		19	2	0.019	0.17
	GOTERM_MF_DIRECT	histone methyltransferase binding	RT		4	0.4	0.019	0.17
	GOTERM_MF_DIRECT	Hsp90 protein binding	RT		7	0.7	0.021	0.19
	GOTERM_MF_DIRECT	MHC class I protein binding	RT		5	0.5	0.022	0.19
	GOTERM_MF_DIRECT	fructose-6-phosphate binding	RT		3	0.3	0.022	0.19
	GOTERM_MF_DIRECT	ATP:ADP antiporter activity	RT		3	0.3	0.022	0.19
	GOTERM_MF_DIRECT	RNA strand annealing activity	RT		3	0.3	0.022	0.19
	GOTERM_MF_DIRECT	small protein activating enzyme binding	RT		3	0.3	0.022	0.19
	GOTERM_MF_DIRECT	epoxide hydrolase activity	RT		3	0.3	0.022	0.19
	GOTERM_MF_DIRECT	large ribosomal subunit rRNA binding	RT		3	0.3	0.022	0.19
	GOTERM_MF_DIRECT	polyubiquitin binding	RT		6	0.6	0.023	0.19
	GOTERM_MF_DIRECT	transferase activity, transferring acyl groups other than amino-acyl groups	RT		4	0.4	0.024	0.2
	GOTERM_MF_DIRECT	scaffold protein binding	RT		9	1	0.024	0.2
	GOTERM_MF_DIRECT	fibroblast growth factor binding	RT		5	0.5	0.025	0.21
	GOTERM_MF_DIRECT	peptidyl-prolyl cis-trans isomerase activity	RT		7	0.7	0.026	0.21
	GOTERM_MF_DIRECT	catalytic activity	RT		13	1.4	0.029	0.23
	GOTERM_MF_DIRECT	protein heterodimerization activity	RT		28	3	0.031	0.25
	GOTERM_MF_DIRECT	fructose binding	RT		3	0.3	0.033	0.26
	GOTERM_MF_DIRECT	voltage-gated anion channel activity	RT		3	0.3	0.033	0.26
	GOTERM_MF_DIRECT	pyruvate dehydrogenase (NAD+) activity	RT		3	0.3	0.033	0.26
	GOTERM_MF_DIRECT	C3HC4-type RING finger domain binding	RT		3	0.3	0.033	0.26
	GOTERM_MF_DIRECT	sequence-specific mRNA binding	RT		4	0.4	0.036	0.28
	GOTERM_MF_DIRECT	telomeric DNA binding	RT		5	0.5	0.038	0.3
	GOTERM_MF_DIRECT	NADPH binding	RT		4	0.4	0.042	0.33
	GOTERM_MF_DIRECT	protease binding	RT		11	1.2	0.043	0.33
	GOTERM_MF_DIRECT	MHC class II protein complex binding	RT		5	0.5	0.043	0.33
	GOTERM_MF_DIRECT	disulfide oxidoreductase activity	RT		3	0.3	0.044	0.33
	GOTERM_MF_DIRECT	7S RNA binding	RT		3	0.3	0.044	0.33
	GOTERM_MF_DIRECT	long-chain fatty acyl-CoA binding	RT		3	0.3	0.044	0.33
	GOTERM_MF_DIRECT	ubiquitin-like protein conjugating enzyme binding	RT		3	0.3	0.044	0.33
	GOTERM_MF_DIRECT	ubiquitin binding	RT		10	1.1	0.047	0.35
	GOTERM_MF_DIRECT	calcium-dependent phospholipid binding	RT		7	0.7	0.051	0.37
	GOTERM_MF_DIRECT	calmodulin binding	RT		17	1.8	0.053	0.38
	GOTERM_MF_DIRECT	thiamine pyrophosphate binding	RT		3	0.3	0.057	0.4
	GOTERM_MF_DIRECT	TPR domain binding	RT		3	0.3	0.057	0.4
	GOTERM_MF_DIRECT	cytochrome-b5 reductase activity, acting on NAD(P)H	RT		3	0.3	0.057	0.4
	GOTERM_MF_DIRECT	ATP-dependent protein binding	RT		3	0.3	0.057	0.4
	GOTERM_MF_DIRECT	histone deacetylase binding	RT		12	1.3	0.06	0.42
	GOTERM_MF_DIRECT	protein N-terminus binding	RT		11	1.2	0.061	0.43
	GOTERM_MF_DIRECT	protein serine/threonine phosphatase activity	RT		7	0.7	0.063	0.44
	GOTERM_MF_DIRECT	oxidoreductase activity, acting on the CH-CH group of donors	RT		4	0.4	0.066	0.46
	GOTERM_MF_DIRECT	amino acid binding	RT		4	0.4	0.066	0.46
	GOTERM_MF_DIRECT	enzyme regulator activity	RT		5	0.5	0.066	0.46
	GOTERM_MF_DIRECT	nucleotide binding	RT		11	1.2	0.067	0.46
	GOTERM_MF_DIRECT	small ribosomal subunit rRNA binding	RT		3	0.3	0.071	0.47
	GOTERM_MF_DIRECT	carboxylic acid binding	RT		3	0.3	0.071	0.47
	GOTERM_MF_DIRECT	nitric-oxide synthase regulator activity	RT		3	0.3	0.071	0.47
	GOTERM_MF_DIRECT	double-stranded telomeric DNA binding	RT		3	0.3	0.071	0.47
	GOTERM_MF_DIRECT	protein binding, bridging	RT		10	1.1	0.071	0.47
	GOTERM_MF_DIRECT	estrogen receptor binding	RT		6	0.6	0.072	0.48
	GOTERM_MF_DIRECT	calcium ion binding	RT		47	5	0.075	0.49
	GOTERM_MF_DIRECT	hydrogen ion transmembrane transporter activity	RT		5	0.5	0.08	0.52
	GOTERM_MF_DIRECT	NF-kappaB binding	RT		5	0.5	0.08	0.52
	GOTERM_MF_DIRECT	transferase activity	RT		14	1.5	0.08	0.52
	GOTERM_MF_DIRECT	phosphatidylserine binding	RT		7	0.7	0.082	0.53
	GOTERM_MF_DIRECT	G-rich strand telomeric DNA binding	RT		3	0.3	0.086	0.53
	GOTERM_MF_DIRECT	TFIID-class transcription factor binding	RT		3	0.3	0.086	0.53
	GOTERM_MF_DIRECT	FK506 binding	RT		3	0.3	0.086	0.53
	GOTERM_MF_DIRECT	phospholipase inhibitor activity	RT		3	0.3	0.086	0.53
	GOTERM_MF_DIRECT	Tat protein binding	RT		3	0.3	0.086	0.53
	GOTERM_MF_DIRECT	profilin binding	RT		3	0.3	0.086	0.53
	GOTERM_MF_DIRECT	cyclin binding	RT		5	0.5	0.087	0.54
	GOTERM_MF_DIRECT	calcium-dependent protein binding	RT		9	1	0.088	0.54
	GOTERM_MF_DIRECT	iron-sulfur cluster binding	RT		4	0.4	0.094	0.55
	GOTERM_MF_DIRECT	carboxypeptidase activity	RT		4	0.4	0.094	0.55
	GOTERM_MF_DIRECT	NEDD8 activating enzyme activity	RT		2	0.2	0.097	0.55
	GOTERM_MF_DIRECT	L-allo-threonine aldolase activity	RT		2	0.2	0.097	0.55
	GOTERM_MF_DIRECT	double-stranded DNA exodeoxyribonuclease activity	RT		2	0.2	0.097	0.55
	GOTERM_MF_DIRECT	nitric oxide dioxygenase activity	RT		2	0.2	0.097	0.55
	GOTERM_MF_DIRECT	iron-cytochrome-c reductase activity	RT		2	0.2	0.097	0.55
	GOTERM_MF_DIRECT	DNA/RNA helicase activity	RT		2	0.2	0.097	0.55
	GOTERM_MF_DIRECT	glycine hydroxymethyltransferase activity	RT		2	0.2	0.097	0.55
	GOTERM_MF_DIRECT	poly-pyrimidine tract binding	RT		2	0.2	0.097	0.55
	GOTERM_MF_DIRECT	Rab GDP-dissociation inhibitor activity	RT		2	0.2	0.097	0.55
	GOTERM_MF_DIRECT	isocitrate dehydrogenase (NADP+) activity	RT		2	0.2	0.097	0.55
	GOTERM_MF_DIRECT	RNA strand-exchange activity	RT		2	0.2	0.097	0.55
	GOTERM_MF_DIRECT	succinate dehydrogenase (ubiquinone) activity	RT		2	0.2	0.097	0.55
	GOTERM_MF_DIRECT	SUMO activating enzyme activity	RT		2	0.2	0.097	0.55
	GOTERM_MF_DIRECT	purine nucleobase binding	RT		2	0.2	0.097	0.55
	GOTERM_MF_DIRECT	dimethylargininase activity	RT		2	0.2	0.097	0.55
	GOTERM_MF_DIRECT	5.8S rRNA binding	RT		2	0.2	0.097	0.55

## Sheet: CME
	GO_BP			GO_CC			GO_MF
	Term	P-Value	Enrichment Score	Term	P-Value	Enrichment Score	Term	P-Value	Enrichment Score
	neutrophil degranulation	3.4e-37	36.4685	extracellular exosome	7.6e-168	167.119	RNA binding	1.3e-91	90.8861
	translational initiation	1.4e-35	34.8539	membrane	9.8e-95	94.0088	cadherin binding	3.7e-48	47.4318
	regulation of mRNA stability	3.3e-35	34.4815	cytosol	8.3e-85	84.0809	protein binding	5e-44	43.301
	SRP-dependent cotranslational protein targeting to membrane	1.8e-32	31.7447	focal adhesion	3.1e-60	59.5086	unfolded protein binding	1.2e-24	23.9208
	nuclear-transcribed mRNA catabolic process, nonsense-mediated decay	5.1e-31	30.2924	ribonucleoprotein complex	8e-43	42.0969	ATPase activity	1.8e-21	20.7447
	cytoplasmic translation	9e-29	28.0458	ficolin-1-rich granule lumen	1.8e-37	36.7447	identical protein binding	2e-18	17.699
	viral transcription	1.9e-27	26.7212	melanosome	1.3e-34	33.8861	structural constituent of ribosome	4.5e-18	17.3468
	antigen processing and presentation of exogenous peptide antigen via MHC class I, TAP-dependent	4.7e-27	26.3279	cytoplasm	1.7e-34	33.7696	mRNA binding	6.4e-15	14.1938
	protein folding	2.6e-25	24.585	secretory granule lumen	9.6e-34	33.0177	structural constituent of cytoskeleton	2.1e-14	13.6778
	translation	4.3e-24	23.3665	cytosolic ribosome	1.4e-31	30.8539	protein binding involved in protein folding	2.2e-13	12.6576
	viral process	1.1e-23	22.9586	proteasome complex	9e-26	25.0458	ubiquitin protein ligase binding	7e-13	12.1549
	pre-replicative complex assembly	4.5e-21	20.3468	nucleus	1.9e-21	20.7212	ATP binding	1.1e-12	11.9586
	regulation of cellular amino acid metabolic process	5.7e-21	20.2441	mitochondrion	7.9e-20	19.1024	actin filament binding	1.8e-12	11.7447
	Wnt signaling pathway, planar cell polarity pathway	8.3e-21	20.0809	macromolecular complex	1.1e-18	17.9586	double-stranded RNA binding	2e-12	11.699
	regulation of hematopoietic stem cell differentiation	3.5e-20	19.4559	ribosome	2.9e-18	17.5376	ADP binding	3.6e-11	10.4437
	negative regulation of G2/M transition of mitotic cell cycle	2.4e-19	18.6198	proteasome accessory complex	7.6e-18	17.1192	actin binding	6.8e-11	10.1675
	regulation of transcription from RNA polymerase II promoter in response to hypoxia	1.3e-18	17.8861	endoplasmic reticulum	1.8e-17	16.7447	mRNA 5'-UTR binding	9.4e-11	10.0269
	NIK/NF-kappaB signaling	7.7e-18	17.1135	cytosolic small ribosomal subunit	3.8e-17	16.4202	structural molecule activity	4.9e-09	8.3098
	regulation of mitotic cell cycle phase transition	3.4e-17	16.4685	endoplasmic reticulum lumen	1.3e-16	15.8861	enzyme binding	7.3e-09	8.13668
	interleukin-1-mediated signaling pathway	1.6e-16	15.7959	proteasome regulatory particle, base subcomplex	2.4e-12	11.6198	NAD binding	8.8e-09	8.05552
	post-translational protein modification	1.7e-16	15.7696	cytosolic large ribosomal subunit	2.4e-12	11.6198	protein domain specific binding	1.5e-08	7.82391
	anaphase-promoting complex-dependent catabolic process	1.9e-16	15.7212	perinuclear region of cytoplasm	2.4e-11	10.6198	peroxiredoxin activity	1.5e-08	7.82391
	proteasome-mediated ubiquitin-dependent protein catabolic process	1.1e-14	13.9586	nucleoplasm	3.5e-11	10.4559	chaperone binding	1.1e-07	6.95861
	canonical glycolysis	1.1e-14	13.9586	small ribosomal subunit	7.2e-11	10.1427	proteasome-activating ATPase activity	1.2e-07	6.92082
	tumor necrosis factor-mediated signaling pathway	1.3e-14	13.8861	microtubule	8.1e-11	10.0915	macromolecular complex binding	3.5e-07	6.45593
	SCF-dependent proteasomal ubiquitin-dependent protein catabolic process	1.4e-14	13.8539	mitochondrial nucleoid	1.2e-10	9.92082	thioredoxin peroxidase activity	4e-07	6.39794
	positive regulation of canonical Wnt signaling pathway	3.2e-14	13.4949	mitochondrial matrix	1.2e-10	9.92082	ribosome binding	7.2e-07	6.14267
	interleukin-12-mediated signaling pathway	8e-14	13.0969	extracellular region	2.2e-10	9.65758	single-stranded DNA binding	8.3e-07	6.08092
	glycolytic process	1.3e-12	11.8861	azurophil granule lumen	3.1e-10	9.50864	oxidoreductase activity	2.1e-06	5.67778
	stimulatory C-type lectin receptor signaling pathway	2.3e-12	11.6383	proteasome regulatory particle	1.1e-09	8.95861	nucleic acid binding	4.8e-06	5.31876
	protein deubiquitination	4.3e-12	11.3665	vesicle	1.1e-09	8.95861	GTP binding	5.4e-06	5.26761
	RNA metabolic process	2.3e-11	10.6383	polysome	1.7e-09	8.76955	protein kinase binding	2.4e-05	4.61979
	rRNA processing	3.2e-11	10.4949	chaperonin-containing T-complex	3e-09	8.52288	electron carrier activity	5.2e-05	4.284
	positive regulation of telomerase RNA localization to Cajal body	4.4e-11	10.3565	cytoplasmic ribonucleoprotein granule	5.6e-09	8.25181	RNA helicase activity	6.6e-05	4.18046
	mRNA splicing, via spliceosome	6.4e-11	10.1938	actin cytoskeleton	6.7e-09	8.17393	GTPase activity	6.8e-05	4.16749
	antigen processing and presentation of peptide antigen via MHC class I	6.7e-11	10.1739	catalytic step 2 spliceosome	9.2e-09	8.03621	poly(U) RNA binding	8.1e-05	4.09151
	gluconeogenesis	1.9e-10	9.72125	cortical actin cytoskeleton	4.7e-08	7.3279	single-stranded RNA binding	8.7e-05	4.06048
	platelet degranulation	3e-10	9.52288	nuclear matrix	5.7e-08	7.24413	TBP-class protein binding	0.0001	4
	negative regulation of canonical Wnt signaling pathway	3.1e-10	9.50864	rough endoplasmic reticulum	8.5e-08	7.07058	monosaccharide binding	0.00013	3.88606
	protein stabilization	4.3e-10	9.36653	endoplasmic reticulum chaperone complex	1.6e-07	6.79588	hydrolase activity	0.00015	3.82391
	T cell receptor signaling pathway	5e-10	9.30103	cytoskeleton	2.6e-07	6.58503	protein disulfide isomerase activity	0.00022	3.65758
	chaperone-mediated protein folding	5.8e-10	9.23657	cell body	2.9e-07	6.5376	acetyl-CoA C-acyltransferase activity	0.00023	3.63827
	cellular response to interleukin-7	9.5e-10	9.02228	membrane raft	3.5e-07	6.45593	acetyl-CoA C-acetyltransferase activity	0.00023	3.63827
	positive regulation of establishment of protein localization to telomere	1.5e-09	8.82391	smooth endoplasmic reticulum	3.8e-07	6.42022	integrin binding	0.00026	3.58503
	Fc-epsilon receptor signaling pathway	3.1e-09	8.50864	cell surface	9.6e-07	6.01773	translation elongation factor activity	0.00027	3.56864
	positive regulation of protein localization to Cajal body	3.9e-09	8.40894	lamellipodium	1e-06	6	MHC class I protein binding	0.00035	3.45593
	cellular response to oxidative stress	5.4e-09	8.26761	spliceosomal complex	1.6e-06	5.79588	protein C-terminus binding	0.00036	3.4437
	MAPK cascade	1e-08	8	proteasome core complex, alpha-subunit complex	1.6e-06	5.79588	poly(A) binding	0.00044	3.35655
	response to unfolded protein	3.1e-08	7.50864	polysomal ribosome	2.1e-06	5.67778	S100 protein binding	0.00055	3.25964
	substantia nigra development	6.8e-08	7.16749	endoplasmic reticulum membrane	4e-06	5.39794	ion channel binding	0.00065	3.18709
	positive regulation of cytoplasmic translation	1.2e-07	6.92082	actin filament	4.3e-06	5.36653	flavin adenine dinucleotide binding	0.00069	3.16115
	antigen processing and presentation of exogenous peptide antigen via MHC class II	1.2e-07	6.92082	endocytic vesicle lumen	5.3e-06	5.27572	heat shock protein binding	0.00069	3.16115
	negative regulation of apoptotic process	1.6e-07	6.79588	blood microparticle	8.6e-06	5.0655	kinase binding	0.0007	3.1549
	osteoblast differentiation	1.7e-07	6.76955	mitochondrial inner membrane	1.2e-05	4.92082	rRNA binding	0.00096	3.01773
	positive regulation of telomere maintenance via telomerase	2.8e-07	6.55284	cortical cytoskeleton	2e-05	4.69897	protein kinase C binding	0.0011	2.95861
	protein polyubiquitination	3.8e-07	6.42022	synapse	2.7e-05	4.56864	peptide disulfide oxidoreductase activity	0.0012	2.92082
	negative regulation of translation	5.1e-07	6.29243	postsynaptic density	3.1e-05	4.50864	AMP binding	0.0012	2.92082
	cell redox homeostasis	5.7e-07	6.24413	zona pellucida receptor complex	3.4e-05	4.46852	NADP binding	0.0012	2.92082
	tricarboxylic acid cycle	6.2e-07	6.20761	brush border	4.1e-05	4.38722	tau protein binding	0.0018	2.74473
	response to virus	7e-07	6.1549	intermediate filament	5.6e-05	4.25181	DNA helicase activity	0.0019	2.72125
	cellular protein metabolic process	1.1e-06	5.95861	endoplasmic reticulum-Golgi intermediate compartment	5.8e-05	4.23657	translation initiation factor activity	0.0025	2.60206
	microtubule-based process	1.6e-06	5.79588	glutamatergic synapse	6.4e-05	4.19382	damaged DNA binding	0.0025	2.60206
	carbohydrate metabolic process	1.7e-06	5.76955	ruffle	7.5e-05	4.12494	procollagen-lysine 5-dioxygenase activity	0.0025	2.60206
	negative regulation of nuclear-transcribed mRNA catabolic process, deadenylation-dependent decay	2e-06	5.69897	transport vesicle	9e-05	4.04576	6-phosphofructokinase activity	0.0025	2.60206
	CRD-mediated mRNA stabilization	2e-06	5.69897	cytoplasmic stress granule	9.7e-05	4.01323	TAP binding	0.0025	2.60206
	transmembrane transport	2.2e-06	5.65758	podosome	0.00011	3.95861	intermediate filament binding	0.0025	2.60206
	toxin transport	2.4e-06	5.61979	sarcolemma	0.00011	3.95861	L-ascorbic acid binding	0.0028	2.55284
	fructose 6-phosphate metabolic process	6.9e-06	5.16115	tertiary granule lumen	0.00011	3.95861	antioxidant activity	0.0028	2.55284
	positive regulation of RNA polymerase II transcriptional preinitiation complex assembly	6.9e-06	5.16115	phagocytic vesicle	0.00011	3.95861	small GTPase binding	0.003	2.52288
	IRES-dependent viral translational initiation	6.9e-06	5.16115	midbody	0.00012	3.92082	DNA polymerase binding	0.0034	2.46852
	protein folding in endoplasmic reticulum	6.9e-06	5.16115	lysosomal membrane	0.00015	3.82391	peroxidase activity	0.0036	2.4437
	ER to Golgi vesicle-mediated transport	1.2e-05	4.92082	proteasome core complex	0.0002	3.69897	disordered domain specific binding	0.0041	2.38722
	microtubule cytoskeleton organization	1.8e-05	4.74473	chaperone complex	0.00025	3.60206	vinculin binding	0.0044	2.35655
	regulation of G2/M transition of mitotic cell cycle	1.8e-05	4.74473	lysosomal lumen	0.00027	3.56864	translation initiation factor binding	0.0047	2.3279
	translational elongation	1.8e-05	4.74473	COPI vesicle coat	0.00031	3.50864	L-malate dehydrogenase activity	0.0048	2.31876
	activation of innate immune response	1.9e-05	4.72125	myelin sheath	0.00032	3.49485	protein homodimerization activity	0.0049	2.3098
	protein localization to cytoplasmic stress granule	2e-05	4.69897	cell projection	0.00034	3.46852	low-density lipoprotein particle receptor binding	0.0054	2.26761
	IRE1-mediated unfolded protein response	2e-05	4.69897	ruffle membrane	0.00035	3.45593	transferase activity, transferring acyl groups other than amino-acyl groups	0.0056	2.25181
	chaperone-mediated protein complex assembly	2.4e-05	4.61979	CRD-mediated mRNA stability complex	0.00037	3.4318	virus receptor activity	0.0064	2.19382
	binding of sperm to zona pellucida	2.7e-05	4.56864	platelet alpha granule lumen	0.00043	3.36653	MHC class II protein complex binding	0.0072	2.14267
	platelet aggregation	3.2e-05	4.49485	cell cortex	0.0006	3.22185	ATP:ADP antiporter activity	0.0079	2.10237
	proteasomal protein catabolic process	3.7e-05	4.4318	extracellular space	0.00063	3.20066	porin activity	0.0079	2.10237
	collagen fibril organization	3.8e-05	4.42022	stress fiber	0.00065	3.18709	fructose-6-phosphate binding	0.0079	2.10237
	G2/M transition of mitotic cell cycle	4.1e-05	4.38722	adherens junction	0.00067	3.17393	pre-mRNA binding	0.0085	2.07058
	intracellular protein transport	4.6e-05	4.33724	mitochondrial intermembrane space	0.00073	3.13668	misfolded protein binding	0.0093	2.03152
	cellular oxidant detoxification	5.7e-05	4.24413	eukaryotic translation initiation factor 3 complex	0.00074	3.13077	protein disulfide oxidoreductase activity	0.011	1.95861
	cellular response to interleukin-4	6.8e-05	4.16749	eukaryotic 48S preinitiation complex	0.00074	3.13077	fructose binding	0.012	1.92082
	fructose 1,6-bisphosphate metabolic process	6.9e-05	4.16115	phagocytic vesicle membrane	0.00093	3.03152	voltage-gated anion channel activity	0.012	1.92082
	ciliary basal body docking	7.1e-05	4.14874	proteasome regulatory particle, lid subcomplex	0.00099	3.00436	C3HC4-type RING finger domain binding	0.012	1.92082
	mRNA processing	8e-05	4.09691	eukaryotic 43S preinitiation complex	0.0012	2.92082	endopeptidase activity	0.012	1.92082
	fatty acid beta-oxidation	8e-05	4.09691	filopodium	0.0014	2.85387	proton-transporting ATP synthase activity, rotational mechanism	0.014	1.85387
	positive regulation of translation	9.7e-05	4.01323	MHC class I peptide loading complex	0.0015	2.82391	cadherin binding involved in cell-cell adhesion	0.014	1.85387
	RNA splicing	0.0001	4	centrosome	0.0017	2.76955	glyceraldehyde-3-phosphate dehydrogenase (NAD+) (non-phosphorylating) activity	0.016	1.79588
	hydrogen peroxide catabolic process	0.00011	3.95861	nucleolus	0.0019	2.72125	3-hydroxyacyl-CoA dehydrogenase activity	0.016	1.79588
	type I interferon signaling pathway	0.00013	3.88606	sarcoplasmic reticulum lumen	0.002	2.69897	miRNA binding	0.016	1.79588
	protein refolding	0.00014	3.85387	6-phosphofructokinase complex	0.0021	2.67778	scaffold protein binding	0.017	1.76955
	positive regulation of proteasomal protein catabolic process	0.00014	3.85387	dendrite cytoplasm	0.0024	2.61979	calcium-dependent phospholipid binding	0.02	1.69897
	viral protein processing	0.00018	3.74473	nuclear envelope	0.0025	2.60206	mRNA 3'-UTR binding	0.02	1.69897
	cellular protein localization	0.00022	3.65758	lamellipodium membrane	0.0026	2.58503	TPR domain binding	0.021	1.67778
	DNA duplex unwinding	0.00022	3.65758	inclusion body	0.0031	2.50864	cytochrome-b5 reductase activity, acting on NAD(P)H	0.021	1.67778
	ATP metabolic process	0.00023	3.63827	microvillus	0.0035	2.45593	GTPase binding	0.022	1.65758
	ribosomal small subunit biogenesis	0.00024	3.61979	membrane coat	0.0036	2.4437	RNA stem-loop binding	0.022	1.65758
	negative regulation of mRNA splicing, via spliceosome	0.00024	3.61979	ER to Golgi transport vesicle membrane	0.0039	2.40894	GDP binding	0.024	1.61979
	pentose-phosphate shunt	0.00025	3.60206	eukaryotic translation elongation factor 1 complex	0.0042	2.37675	pyridoxal phosphate binding	0.026	1.58503
	epithelial cell differentiation	0.00026	3.58503	DNA-dependent protein kinase complex	0.0042	2.37675	double-stranded telomeric DNA binding	0.026	1.58503
	proteolysis involved in cellular protein catabolic process	0.00031	3.50864	intermediate filament cytoskeleton	0.0043	2.36653	importin-alpha family protein binding	0.026	1.58503
	glutathione metabolic process	0.00031	3.50864	actomyosin	0.0046	2.33724	calcium ion binding	0.028	1.55284
	chaperone mediated protein folding requiring cofactor	0.00033	3.48149	lipid particle	0.0057	2.24413	fibroblast growth factor binding	0.028	1.55284
	vesicle-mediated transport	0.00035	3.45593	growth cone	0.0067	2.17393	translation factor activity, RNA binding	0.028	1.55284
	alternative mRNA splicing, via spliceosome	0.00038	3.42022	chromosome, telomeric region	0.0069	2.16115	translation regulator activity	0.028	1.55284
	proteasomal ubiquitin-independent protein catabolic process	0.00038	3.42022	endosome membrane	0.0073	2.13668	cytoskeletal protein binding	0.03	1.52288
	positive regulation of interferon-alpha production	0.00047	3.3279	integral component of lumenal side of endoplasmic reticulum membrane	0.0073	2.13668	phosphatidylserine binding	0.032	1.49485
	innate immune response	0.00047	3.3279	axon cytoplasm	0.0081	2.09151	enoyl-CoA hydratase activity	0.032	1.49485
	response to endoplasmic reticulum stress	0.00048	3.31876	neuron projection	0.009	2.04576	Tat protein binding	0.032	1.49485
	positive regulation of cellular protein catabolic process	0.00049	3.3098	microtubule cytoskeleton	0.0092	2.03621	phospholipase inhibitor activity	0.032	1.49485
	response to hydrogen peroxide	0.00066	3.18046	T-tubule	0.0093	2.03152	tubulin binding	0.038	1.42022
	cellular response to heat	0.00066	3.18046	proton-transporting ATP synthase complex, catalytic core F(1)	0.01	2	calmodulin binding	0.038	1.42022
	positive regulation of protein insertion into mitochondrial membrane involved in apoptotic signaling pathway	0.00069	3.16115	cytosolic proteasome complex	0.01	2	Hsp90 protein binding	0.038	1.42022
	'de novo' XMP biosynthetic process	0.00071	3.14874	cortical granule	0.01	2	laminin binding	0.038	1.42022
	apoptotic mitochondrial changes	0.00085	3.07058	pseudopodium	0.012	1.92082	telomeric DNA binding	0.038	1.42022
	retina homeostasis	0.00093	3.03152	endoplasmic reticulum exit site	0.013	1.88606	dystroglycan binding	0.039	1.40894
	positive regulation of interferon-beta production	0.0011	2.95861	neuronal cell body	0.013	1.88606	5S rRNA binding	0.039	1.40894
	formation of cytoplasmic translation initiation complex	0.0011	2.95861	costamere	0.014	1.85387	nuclear export signal receptor activity	0.039	1.40894
	peptidyl-lysine hydroxylation	0.0011	2.95861	dense body	0.014	1.85387	metalloaminopeptidase activity	0.042	1.37675
	protein export from nucleus	0.0012	2.92082	mitochondrial permeability transition pore complex	0.014	1.85387	peptidyl-prolyl cis-trans isomerase activity	0.044	1.35655
	response to drug	0.0013	2.88606	glycogen granule	0.014	1.85387	collagen binding	0.045	1.34679
	ATP biosynthetic process	0.0014	2.85387	cytoplasmic side of lysosomal membrane	0.014	1.85387	potassium ion binding	0.046	1.33724
	2-oxoglutarate metabolic process	0.0014	2.85387	eukaryotic translation initiation factor 3 complex, eIF3m	0.014	1.85387	glucose binding	0.046	1.33724
	regulation of cellular response to heat	0.0014	2.85387	cell periphery	0.014	1.85387	double-stranded DNA binding	0.05	1.30103
	GMP biosynthetic process	0.0016	2.79588	mitochondrial outer membrane	0.014	1.85387
	oxaloacetate metabolic process	0.0016	2.79588	host cell	0.016	1.79588
	viral RNA genome replication	0.0016	2.79588	paraspeckles	0.018	1.74473
	negative regulation of neuron death	0.0017	2.76955	nonhomologous end joining complex	0.018	1.74473
	actin filament organization	0.0018	2.74473	secretory granule membrane	0.02	1.69897
	regulation of apoptotic process	0.0019	2.72125	MHC class I protein complex	0.023	1.63827
	mRNA transport	0.002	2.69897	dendritic growth cone	0.023	1.63827
	respiratory electron transport chain	0.0021	2.67778	nuclear pore	0.025	1.60206
	myoblast differentiation	0.0021	2.67778	extracellular vesicle	0.025	1.60206
	receptor-mediated endocytosis	0.0022	2.65758	specific granule lumen	0.026	1.58503
	regulation of circadian rhythm	0.0022	2.65758	recycling endosome	0.027	1.56864
	regulation of RNA metabolic process	0.0023	2.63827	nuclear lamina	0.028	1.55284
	cellular hyperosmotic salinity response	0.0023	2.63827	peroxisome	0.03	1.52288
	positive regulation of telomerase activity	0.0024	2.61979	immunological synapse	0.031	1.50864
	mitotic cell cycle	0.0025	2.60206	NuA4 histone acetyltransferase complex	0.032	1.49485
	pyruvate metabolic process	0.003	2.52288	actin filament bundle	0.034	1.46852
	antigen processing and presentation of endogenous peptide antigen via MHC class I	0.0031	2.50864	rough endoplasmic reticulum membrane	0.034	1.46852
	actin filament bundle assembly	0.0031	2.50864	cell-cell junction	0.034	1.46852
	positive regulation of NIK/NF-kappaB signaling	0.0034	2.46852	lysosome	0.034	1.46852
	response to ethanol	0.0035	2.45593	eukaryotic translation initiation factor 4F complex	0.04	1.39794
	protein catabolic process	0.0035	2.45593	uropod	0.04	1.39794
	nucleocytoplasmic transport	0.0036	2.4437	spindle	0.042	1.37675
	glutamine metabolic process	0.0036	2.4437	dendrite	0.042	1.37675
	intermediate filament organization	0.004	2.39794	early endosome	0.045	1.34679
	interferon-gamma-mediated signaling pathway	0.004	2.39794	endosome	0.046	1.33724
	defense response to virus	0.0041	2.38722	pore complex	0.047	1.3279
	ribosomal large subunit assembly	0.0042	2.37675	recycling endosome membrane	0.05	1.30103
	negative regulation of cysteine-type endopeptidase activity involved in apoptotic process	0.0043	2.36653	site of double-strand break	0.05	1.30103
	positive regulation of oxidative stress-induced intrinsic apoptotic signaling pathway	0.0045	2.34679	axon
	regulation of organelle assembly	0.0045	2.34679
	adenine transport	0.0045	2.34679
	pentose-phosphate shunt, oxidative branch	0.0045	2.34679
	establishment or maintenance of apical/basal cell polarity	0.0045	2.34679
	RNA export from nucleus	0.0047	2.3279
	actin cytoskeleton organization	0.005	2.30103
	glutamine family amino acid metabolic process	0.0051	2.29243
	negative regulation of microtubule polymerization	0.0051	2.29243
	purine ribonucleoside monophosphate biosynthetic process	0.0051	2.29243
	postsynaptic actin cytoskeleton organization	0.0051	2.29243
	positive regulation of apoptotic process	0.0053	2.27572
	protein import into nucleus	0.0056	2.25181
	hydrogen ion transmembrane transport	0.006	2.22185
	protein targeting	0.0062	2.20761
	rhythmic process	0.0063	2.20066
	cargo loading into COPII-coated vesicle	0.0064	2.19382
	relaxation of cardiac muscle	0.0064	2.19382
	cellular response to interferon-gamma	0.0067	2.17393
	viral entry into host cell	0.0067	2.17393
	positive regulation of substrate adhesion-dependent cell spreading	0.0068	2.16749
	positive regulation of protein import into nucleus	0.0068	2.16749
	aging	0.007	2.1549
	aggrephagy	0.0074	2.13077
	viral translational termination-reinitiation	0.0074	2.13077
	scaRNA localization to Cajal body	0.0074	2.13077
	citrate metabolic process	0.0074	2.13077
	regulation of chaperone-mediated autophagy	0.0074	2.13077
	peptidyl-serine dephosphorylation	0.0078	2.10791
	cellular response to leukemia inhibitory factor	0.008	2.09691
	regulation of alternative mRNA splicing, via spliceosome	0.0084	2.07572
	axonogenesis	0.0087	2.06048
	negative regulation of viral genome replication	0.0091	2.04096
	positive regulation of NF-kappaB transcription factor activity	0.0094	2.02687
	positive regulation of viral genome replication	0.0094	2.02687
	retrograde vesicle-mediated transport, Golgi to ER	0.0099	2.00436
	regulation of mitochondrial membrane potential	0.011	1.95861
	vesicle fusion with endoplasmic reticulum-Golgi intermediate compartment (ERGIC) membrane	0.011	1.95861
	purine nucleobase biosynthetic process	0.011	1.95861
	positive regulation of macromitophagy	0.011	1.95861
	mitochondrial ATP transmembrane transport	0.011	1.95861
	positive regulation of vesicle fusion	0.011	1.95861
	isocitrate metabolic process	0.011	1.95861
	'de novo' IMP biosynthetic process	0.011	1.95861
	membrane organization	0.011	1.95861
	purine nucleotide biosynthetic process	0.011	1.95861
	ribosomal small subunit assembly	0.011	1.95861
	mRNA catabolic process	0.012	1.92082
	cristae formation	0.012	1.92082
	regulation of translational initiation	0.012	1.92082
	cell junction assembly	0.013	1.88606
	positive regulation of erythrocyte differentiation	0.013	1.88606
	establishment or maintenance of cell polarity	0.014	1.85387
	positive regulation of DNA repair	0.015	1.82391
	ribosomal small subunit export from nucleus	0.015	1.82391
	apical junction assembly	0.015	1.82391
	glycine metabolic process	0.015	1.82391
	ribosomal large subunit export from nucleus	0.015	1.82391
	apoptotic cell clearance	0.015	1.82391
	cytoskeleton-dependent intracellular transport	0.015	1.82391
	viral life cycle	0.016	1.79588
	one-carbon metabolic process	0.016	1.79588
	negative regulation of catalytic activity	0.017	1.76955
	positive regulation of type I interferon production	0.019	1.72125
	regulation of RNA splicing	0.019	1.72125
	negative regulation of protein ubiquitination	0.019	1.72125
	response to oxidative stress	0.019	1.72125
	ubiquitin-dependent protein catabolic process	0.019	1.72125
	negative regulation of extrinsic apoptotic signaling pathway	0.019	1.72125
	RNA secondary structure unwinding	0.02	1.69897
	'de novo' AMP biosynthetic process	0.02	1.69897
	positive regulation of early endosome to late endosome transport	0.02	1.69897
	establishment of Golgi localization	0.02	1.69897
	cytoplasmic sequestering of protein	0.02	1.69897
	anterograde axonal protein transport	0.02	1.69897
	antigen processing and presentation of endogenous peptide antigen via MHC class I via ER pathway, TAP-independent	0.02	1.69897
	establishment of integrated proviral latency	0.02	1.69897
	L-serine biosynthetic process	0.02	1.69897
	negative regulation of protein binding	0.02	1.69897
	positive regulation of superoxide anion generation	0.02	1.69897
	response to lead ion	0.02	1.69897
	intermediate filament cytoskeleton organization	0.02	1.69897
	positive regulation of neural precursor cell proliferation	0.02	1.69897
	response to nutrient	0.021	1.67778
	DNA damage response, detection of DNA damage	0.021	1.67778
	cell motility	0.021	1.67778
	response to cocaine	0.021	1.67778
	DNA recombination	0.022	1.65758
	cell division	0.023	1.63827
	neuron projection development	0.023	1.63827
	positive regulation of protein localization to plasma membrane	0.023	1.63827
	response to organic cyclic compound	0.023	1.63827
	cholesterol biosynthetic process	0.023	1.63827
	regulation of gene expression	0.024	1.61979
	cellular response to stress	0.025	1.60206
	negative regulation of mitochondrial outer membrane permeabilization involved in apoptotic signaling pathway	0.025	1.60206
	NADP metabolic process	0.025	1.60206
	response to inorganic substance	0.025	1.60206
	ATF6-mediated unfolded protein response	0.025	1.60206
	antigen processing and presentation of exogenous peptide antigen via MHC class I, TAP-independent	0.025	1.60206
	positive regulation of tau-protein kinase activity	0.025	1.60206
	positive regulation of protein localization to early endosome	0.025	1.60206
	protein hexamerization	0.025	1.60206
	positive regulation of receptor-mediated endocytosis	0.026	1.58503
	positive regulation of mRNA splicing, via spliceosome	0.026	1.58503
	barbed-end actin filament capping	0.026	1.58503
	electron transport chain	0.026	1.58503
	establishment of protein localization	0.027	1.56864
	regulation of protein localization	0.028	1.55284
	regulation of cell shape	0.028	1.55284
	response to calcium ion	0.028	1.55284
	mRNA export from nucleus	0.028	1.55284
	fibroblast growth factor receptor signaling pathway	0.029	1.5376
	NADH metabolic process	0.03	1.52288
	positive regulation of cellular component movement	0.03	1.52288
	fatty acid beta-oxidation using acyl-CoA dehydrogenase	0.03	1.52288
	keratinocyte development	0.03	1.52288
	low-density lipoprotein particle receptor catabolic process	0.03	1.52288
	cell migration	0.031	1.50864
	protein localization to plasma membrane	0.031	1.50864
	clathrin-dependent endocytosis	0.032	1.49485
	natural killer cell mediated cytotoxicity	0.032	1.49485
	regulation of synapse organization	0.032	1.49485
	epithelial to mesenchymal transition	0.034	1.46852
	protein peptidyl-prolyl isomerization	0.034	1.46852
	establishment of skin barrier	0.035	1.45593
	ephrin receptor signaling pathway	0.036	1.4437
	glucose 6-phosphate metabolic process	0.037	1.4318
	regulation of smooth muscle cell proliferation	0.037	1.4318
	adaptive thermogenesis	0.037	1.4318
	peptidyl-proline hydroxylation to 4-hydroxy-L-proline	0.037	1.4318
	response to thyroid hormone	0.037	1.4318
	primary miRNA processing	0.037	1.4318
	neuron apoptotic process	0.037	1.4318
	nucleobase-containing small molecule interconversion	0.039	1.40894
	liver development	0.039	1.40894
	antigen processing and presentation	0.042	1.37675
	response to cAMP	0.042	1.37675
	cellular response to unfolded protein	0.043	1.36653
	ribosomal large subunit biogenesis	0.043	1.36653
	GTP biosynthetic process	0.043	1.36653
	virion assembly	0.043	1.36653
	actin filament capping	0.043	1.36653
	regulation of mitochondrial membrane permeability	0.043	1.36653
	positive regulation of extrinsic apoptotic signaling pathway in absence of ligand	0.043	1.36653
	lysine catabolic process	0.043	1.36653
	aspartate family amino acid metabolic process	0.043	1.36653
	negative regulation of protein kinase activity	0.044	1.35655
	negative regulation of neuron projection development	0.047	1.3279
	response to organic substance	0.047	1.3279
	positive regulation of lamellipodium assembly	0.047	1.3279
	positive regulation of G1/S transition of mitotic cell cycle	0.048	1.31876
	programmed cell death	0.05	1.30103
	proteasome assembly	0.05	1.30103
	regulation of telomere maintenance	0.05	1.30103
	positive regulation of mRNA catabolic process	0.05	1.30103
	actin filament depolymerization	0.05	1.30103
	regulation of interferon-gamma-mediated signaling pathway	0.05	1.30103
	removal of superoxide radicals	0.05	1.30103
	cellular response to interferon-alpha	0.05	1.30103
	activation of MAPK activity	0.05	1.30103
	Term	Enrichment Score		Term	Enrichment Score		Term	Enrichment Score
1	neutrophil degranulation	36.4685		extracellular exosome	167.119		RNA binding	90.8861
2	translational initiation	34.8539		membrane	94.0088		cadherin binding	47.4318
3	regulation of mRNA stability	34.4815		cytosol	84.0809		protein binding	43.301
4	SRP-dependent cotranslational protein targeting to membrane	31.7447		focal adhesion	59.5086		unfolded protein binding	23.9208
5	nuclear-transcribed mRNA catabolic process, nonsense-mediated decay	30.2924		ribonucleoprotein complex	42.0969		ATPase activity	20.7447
6	viral transcription	26.7212		ficolin-1-rich granule lumen	36.7447		identical protein binding	17.699
7	antigen processing and presentation of exogenous peptide antigen via MHC class I, TAP-dependent	26.3279		melanosome	33.8861		structural constituent of ribosome	17.3468
8	protein folding	24.585		cytoplasm	33.7696		mRNA binding	14.1938
9	regulation of cellular amino acid metabolic process	20.2441		secretory granule lumen	33.0177		structural constituent of cytoskeleton	13.6778
10	Wnt signaling pathway, planar cell polarity pathway	20.0809		cytosolic ribosome	30.8539		protein binding involved in protein folding	12.6576
11	regulation of hematopoietic stem cell differentiation	19.4559		proteasome complex	25.0458		ubiquitin protein ligase binding	12.1549
12	negative regulation of G2/M transition of mitotic cell cycle	18.6198		nucleus	20.7212		actin filament binding	11.7447
13	NIK/NF-kappaB signaling	17.1135		mitochondrion	19.1024		double-stranded RNA binding	11.699
14	interleukin-1-mediated signaling pathway	15.7959		macromolecular complex	17.9586		ADP binding	10.4437
15	post-translational protein modification	15.7696		ribosome	17.5376		actin binding	10.1675
16	anaphase-promoting complex-dependent catabolic process	15.7212		proteasome accessory complex	17.1192		mRNA 5'-UTR binding	10.0269
17	proteasome-mediated ubiquitin-dependent protein catabolic process	13.9586		endoplasmic reticulum	16.7447		structural molecule activity	8.3098
18	canonical glycolysis	13.9586		cytosolic small ribosomal subunit	16.4202		enzyme binding	8.13668
19	tumor necrosis factor-mediated signaling pathway	13.8861		endoplasmic reticulum lumen	15.8861		NAD binding	8.05552
20	SCF-dependent proteasomal ubiquitin-dependent protein catabolic process	13.8539		proteasome regulatory particle, base subcomplex	11.6198		protein domain specific binding	7.82391
	positive regulation of canonical Wnt signaling pathway	13.4949		cytosolic large ribosomal subunit	11.6198		peroxiredoxin activity	7.82391
	interleukin-12-mediated signaling pathway	13.0969		perinuclear region of cytoplasm	10.6198		chaperone binding	6.95861
	glycolytic process	11.8861		nucleoplasm	10.4559		proteasome-activating ATPase activity	6.92082
	stimulatory C-type lectin receptor signaling pathway	11.6383		small ribosomal subunit	10.1427		macromolecular complex binding	6.45593
	protein deubiquitination	11.3665		microtubule	10.0915		thioredoxin peroxidase activity	6.39794
	RNA metabolic process	10.6383		mitochondrial nucleoid	9.92082		ribosome binding	6.14267
	rRNA processing	10.4949		mitochondrial matrix	9.92082		single-stranded DNA binding	6.08092
	positive regulation of telomerase RNA localization to Cajal body	10.3565		extracellular region	9.65758		oxidoreductase activity	5.67778
	mRNA splicing, via spliceosome	10.1938		azurophil granule lumen	9.50864		nucleic acid binding	5.31876
	antigen processing and presentation of peptide antigen via MHC class I	10.1739		proteasome regulatory particle	8.95861		GTP binding	5.26761
	gluconeogenesis	9.72125		vesicle	8.95861		protein kinase binding	4.61979
	platelet degranulation	9.52288		polysome	8.76955		electron carrier activity	4.284
	negative regulation of canonical Wnt signaling pathway	9.50864		chaperonin-containing T-complex	8.52288		RNA helicase activity	4.18046
	protein stabilization	9.36653		cytoplasmic ribonucleoprotein granule	8.25181		GTPase activity	4.16749
	T cell receptor signaling pathway	9.30103		actin cytoskeleton	8.17393		poly(U) RNA binding	4.09151
	chaperone-mediated protein folding	9.23657		catalytic step 2 spliceosome	8.03621		single-stranded RNA binding	4.06048
	cellular response to interleukin-7	9.02228		cortical actin cytoskeleton	7.3279		TBP-class protein binding	4
	positive regulation of establishment of protein localization to telomere	8.82391		nuclear matrix	7.24413		monosaccharide binding	3.88606
	Fc-epsilon receptor signaling pathway	8.50864		rough endoplasmic reticulum	7.07058		hydrolase activity	3.82391
	positive regulation of protein localization to Cajal body	8.40894		endoplasmic reticulum chaperone complex	6.79588		protein disulfide isomerase activity	3.65758
	cellular response to oxidative stress	8.26761		cytoskeleton	6.58503		acetyl-CoA C-acyltransferase activity	3.63827
	MAPK cascade	8		cell body	6.5376		acetyl-CoA C-acetyltransferase activity	3.63827
	response to unfolded protein	7.50864		membrane raft	6.45593		integrin binding	3.58503
	substantia nigra development	7.16749		smooth endoplasmic reticulum	6.42022		translation elongation factor activity	3.56864
	positive regulation of cytoplasmic translation	6.92082		cell surface	6.01773		MHC class I protein binding	3.45593
	antigen processing and presentation of exogenous peptide antigen via MHC class II	6.92082		lamellipodium	6		protein C-terminus binding	3.4437
	negative regulation of apoptotic process	6.79588		spliceosomal complex	5.79588		poly(A) binding	3.35655
	osteoblast differentiation	6.76955		proteasome core complex, alpha-subunit complex	5.79588		S100 protein binding	3.25964
	positive regulation of telomere maintenance via telomerase	6.55284		polysomal ribosome	5.67778		ion channel binding	3.18709
	protein polyubiquitination	6.42022		endoplasmic reticulum membrane	5.39794		flavin adenine dinucleotide binding	3.16115
	negative regulation of translation	6.29243		actin filament	5.36653		heat shock protein binding	3.16115
	cell redox homeostasis	6.24413		endocytic vesicle lumen	5.27572		kinase binding	3.1549
	tricarboxylic acid cycle	6.20761		blood microparticle	5.0655		rRNA binding	3.01773
	response to virus	6.1549		mitochondrial inner membrane	4.92082		protein kinase C binding	2.95861
	cellular protein metabolic process	5.95861		cortical cytoskeleton	4.69897		peptide disulfide oxidoreductase activity	2.92082
	microtubule-based process	5.79588		synapse	4.56864		AMP binding	2.92082
	carbohydrate metabolic process	5.76955		postsynaptic density	4.50864		NADP binding	2.92082
	negative regulation of nuclear-transcribed mRNA catabolic process, deadenylation-dependent decay	5.69897		zona pellucida receptor complex	4.46852		tau protein binding	2.74473
	CRD-mediated mRNA stabilization	5.69897		brush border	4.38722		DNA helicase activity	2.72125
	transmembrane transport	5.65758		intermediate filament	4.25181		translation initiation factor activity	2.60206
	toxin transport	5.61979		endoplasmic reticulum-Golgi intermediate compartment	4.23657		damaged DNA binding	2.60206
	fructose 6-phosphate metabolic process	5.16115		glutamatergic synapse	4.19382		procollagen-lysine 5-dioxygenase activity	2.60206
	positive regulation of RNA polymerase II transcriptional preinitiation complex assembly	5.16115		ruffle	4.12494		6-phosphofructokinase activity	2.60206
	IRES-dependent viral translational initiation	5.16115		transport vesicle	4.04576		TAP binding	2.60206
	protein folding in endoplasmic reticulum	5.16115		cytoplasmic stress granule	4.01323		intermediate filament binding	2.60206
	ER to Golgi vesicle-mediated transport	4.92082		podosome	3.95861		L-ascorbic acid binding	2.55284
	microtubule cytoskeleton organization	4.74473		sarcolemma	3.95861		antioxidant activity	2.55284
	regulation of G2/M transition of mitotic cell cycle	4.74473		tertiary granule lumen	3.95861		small GTPase binding	2.52288
	translational elongation	4.74473		phagocytic vesicle	3.95861		DNA polymerase binding	2.46852
	activation of innate immune response	4.72125		midbody	3.92082		peroxidase activity	2.4437
	protein localization to cytoplasmic stress granule	4.69897		lysosomal membrane	3.82391		disordered domain specific binding	2.38722
	IRE1-mediated unfolded protein response	4.69897		proteasome core complex	3.69897		vinculin binding	2.35655
	chaperone-mediated protein complex assembly	4.61979		chaperone complex	3.60206		translation initiation factor binding	2.3279
	binding of sperm to zona pellucida	4.56864		lysosomal lumen	3.56864		L-malate dehydrogenase activity	2.31876
	platelet aggregation	4.49485		COPI vesicle coat	3.50864		protein homodimerization activity	2.3098
	proteasomal protein catabolic process	4.4318		myelin sheath	3.49485		low-density lipoprotein particle receptor binding	2.26761
	collagen fibril organization	4.42022		cell projection	3.46852		transferase activity, transferring acyl groups other than amino-acyl groups	2.25181
	G2/M transition of mitotic cell cycle	4.38722		ruffle membrane	3.45593		virus receptor activity	2.19382
	intracellular protein transport	4.33724		CRD-mediated mRNA stability complex	3.4318		MHC class II protein complex binding	2.14267
	cellular oxidant detoxification	4.24413		platelet alpha granule lumen	3.36653		ATP:ADP antiporter activity	2.10237
	cellular response to interleukin-4	4.16749		cell cortex	3.22185		porin activity	2.10237
	fructose 1,6-bisphosphate metabolic process	4.16115		extracellular space	3.20066		fructose-6-phosphate binding	2.10237
	ciliary basal body docking	4.14874		stress fiber	3.18709		pre-mRNA binding	2.07058
	mRNA processing	4.09691		adherens junction	3.17393		misfolded protein binding	2.03152
	fatty acid beta-oxidation	4.09691		mitochondrial intermembrane space	3.13668		protein disulfide oxidoreductase activity	1.95861
	positive regulation of translation	4.01323		eukaryotic translation initiation factor 3 complex	3.13077		fructose binding	1.92082
	RNA splicing	4		eukaryotic 48S preinitiation complex	3.13077		voltage-gated anion channel activity	1.92082
	hydrogen peroxide catabolic process	3.95861		phagocytic vesicle membrane	3.03152		C3HC4-type RING finger domain binding	1.92082
	type I interferon signaling pathway	3.88606		proteasome regulatory particle, lid subcomplex	3.00436		endopeptidase activity	1.92082
	protein refolding	3.85387		eukaryotic 43S preinitiation complex	2.92082		proton-transporting ATP synthase activity, rotational mechanism	1.85387
	positive regulation of proteasomal protein catabolic process	3.85387		filopodium	2.85387		cadherin binding involved in cell-cell adhesion	1.85387
	viral protein processing	3.74473		MHC class I peptide loading complex	2.82391		glyceraldehyde-3-phosphate dehydrogenase (NAD+) (non-phosphorylating) activity	1.79588
	cellular protein localization	3.65758		centrosome	2.76955		3-hydroxyacyl-CoA dehydrogenase activity	1.79588
	DNA duplex unwinding	3.65758		nucleolus	2.72125		miRNA binding	1.79588
	ATP metabolic process	3.63827		sarcoplasmic reticulum lumen	2.69897		scaffold protein binding	1.76955
	ribosomal small subunit biogenesis	3.61979		6-phosphofructokinase complex	2.67778		calcium-dependent phospholipid binding	1.69897
	negative regulation of mRNA splicing, via spliceosome	3.61979		dendrite cytoplasm	2.61979		mRNA 3'-UTR binding	1.69897
	pentose-phosphate shunt	3.60206		nuclear envelope	2.60206		TPR domain binding	1.67778
	epithelial cell differentiation	3.58503		lamellipodium membrane	2.58503		cytochrome-b5 reductase activity, acting on NAD(P)H	1.67778
	proteolysis involved in cellular protein catabolic process	3.50864		inclusion body	2.50864		GTPase binding	1.65758
	glutathione metabolic process	3.50864		microvillus	2.45593		RNA stem-loop binding	1.65758
	chaperone mediated protein folding requiring cofactor	3.48149		membrane coat	2.4437		GDP binding	1.61979
	vesicle-mediated transport	3.45593		ER to Golgi transport vesicle membrane	2.40894		pyridoxal phosphate binding	1.58503
	alternative mRNA splicing, via spliceosome	3.42022		eukaryotic translation elongation factor 1 complex	2.37675		double-stranded telomeric DNA binding	1.58503
	proteasomal ubiquitin-independent protein catabolic process	3.42022		DNA-dependent protein kinase complex	2.37675		importin-alpha family protein binding	1.58503
	positive regulation of interferon-alpha production	3.3279		intermediate filament cytoskeleton	2.36653		calcium ion binding	1.55284
	innate immune response	3.3279		actomyosin	2.33724		fibroblast growth factor binding	1.55284
	response to endoplasmic reticulum stress	3.31876		lipid particle	2.24413		translation factor activity, RNA binding	1.55284
	positive regulation of cellular protein catabolic process	3.3098		growth cone	2.17393		translation regulator activity	1.55284
	response to hydrogen peroxide	3.18046		chromosome, telomeric region	2.16115		cytoskeletal protein binding	1.52288
	cellular response to heat	3.18046		endosome membrane	2.13668		phosphatidylserine binding	1.49485
	positive regulation of protein insertion into mitochondrial membrane involved in apoptotic signaling pathway	3.16115		integral component of lumenal side of endoplasmic reticulum membrane	2.13668		enoyl-CoA hydratase activity	1.49485
	'de novo' XMP biosynthetic process	3.14874		axon cytoplasm	2.09151		Tat protein binding	1.49485
	apoptotic mitochondrial changes	3.07058		neuron projection	2.04576		phospholipase inhibitor activity	1.49485
	retina homeostasis	3.03152		microtubule cytoskeleton	2.03621		tubulin binding	1.42022
	positive regulation of interferon-beta production	2.95861		T-tubule	2.03152		calmodulin binding	1.42022
	formation of cytoplasmic translation initiation complex	2.95861		proton-transporting ATP synthase complex, catalytic core F(1)	2		Hsp90 protein binding	1.42022
	peptidyl-lysine hydroxylation	2.95861		cytosolic proteasome complex	2		laminin binding	1.42022
	protein export from nucleus	2.92082		cortical granule	2		telomeric DNA binding	1.42022
	response to drug	2.88606		pseudopodium	1.92082		dystroglycan binding	1.40894
	ATP biosynthetic process	2.85387		endoplasmic reticulum exit site	1.88606		5S rRNA binding	1.40894
	2-oxoglutarate metabolic process	2.85387		neuronal cell body	1.88606		nuclear export signal receptor activity	1.40894
	regulation of cellular response to heat	2.85387		costamere	1.85387		metalloaminopeptidase activity	1.37675
	GMP biosynthetic process	2.79588		dense body	1.85387		peptidyl-prolyl cis-trans isomerase activity	1.35655
	oxaloacetate metabolic process	2.79588		mitochondrial permeability transition pore complex	1.85387		collagen binding	1.34679
	viral RNA genome replication	2.79588		glycogen granule	1.85387		potassium ion binding	1.33724
	negative regulation of neuron death	2.76955		cytoplasmic side of lysosomal membrane	1.85387		glucose binding	1.33724
	actin filament organization	2.74473		eukaryotic translation initiation factor 3 complex, eIF3m	1.85387		double-stranded DNA binding	1.30103
	regulation of apoptotic process	2.72125		cell periphery	1.85387
	mRNA transport	2.69897		mitochondrial outer membrane	1.85387
	respiratory electron transport chain	2.67778		host cell	1.79588
	myoblast differentiation	2.67778		paraspeckles	1.74473
	receptor-mediated endocytosis	2.65758		nonhomologous end joining complex	1.74473
	regulation of circadian rhythm	2.65758		secretory granule membrane	1.69897
	regulation of RNA metabolic process	2.63827		MHC class I protein complex	1.63827
	cellular hyperosmotic salinity response	2.63827		dendritic growth cone	1.63827
	positive regulation of telomerase activity	2.61979		nuclear pore	1.60206
	mitotic cell cycle	2.60206		extracellular vesicle	1.60206
	pyruvate metabolic process	2.52288		specific granule lumen	1.58503
	antigen processing and presentation of endogenous peptide antigen via MHC class I	2.50864		recycling endosome	1.56864
	actin filament bundle assembly	2.50864		nuclear lamina	1.55284
	positive regulation of NIK/NF-kappaB signaling	2.46852		peroxisome	1.52288
	response to ethanol	2.45593		immunological synapse	1.50864
	protein catabolic process	2.45593		NuA4 histone acetyltransferase complex	1.49485
	nucleocytoplasmic transport	2.4437		actin filament bundle	1.46852
	glutamine metabolic process	2.4437		rough endoplasmic reticulum membrane	1.46852
	intermediate filament organization	2.39794		cell-cell junction	1.46852
	interferon-gamma-mediated signaling pathway	2.39794		lysosome	1.46852
	defense response to virus	2.38722		eukaryotic translation initiation factor 4F complex	1.39794
	ribosomal large subunit assembly	2.37675		uropod	1.39794
	negative regulation of cysteine-type endopeptidase activity involved in apoptotic process	2.36653		spindle	1.37675
	positive regulation of oxidative stress-induced intrinsic apoptotic signaling pathway	2.34679		dendrite	1.37675
	regulation of organelle assembly	2.34679		early endosome	1.34679
	adenine transport	2.34679		endosome	1.33724
	pentose-phosphate shunt, oxidative branch	2.34679		pore complex	1.3279
	establishment or maintenance of apical/basal cell polarity	2.34679		recycling endosome membrane	1.30103
	RNA export from nucleus	2.3279		site of double-strand break	1.30103
	actin cytoskeleton organization	2.30103		axon
	glutamine family amino acid metabolic process	2.29243
	negative regulation of microtubule polymerization	2.29243
	purine ribonucleoside monophosphate biosynthetic process	2.29243
	postsynaptic actin cytoskeleton organization	2.29243
	positive regulation of apoptotic process	2.27572
	protein import into nucleus	2.25181
	hydrogen ion transmembrane transport	2.22185
	protein targeting	2.20761
	rhythmic process	2.20066
	cargo loading into COPII-coated vesicle	2.19382
	relaxation of cardiac muscle	2.19382
	cellular response to interferon-gamma	2.17393
	viral entry into host cell	2.17393
	positive regulation of substrate adhesion-dependent cell spreading	2.16749
	positive regulation of protein import into nucleus	2.16749
	aging	2.1549
	aggrephagy	2.13077
	viral translational termination-reinitiation	2.13077
	scaRNA localization to Cajal body	2.13077
	citrate metabolic process	2.13077
	regulation of chaperone-mediated autophagy	2.13077
	peptidyl-serine dephosphorylation	2.10791
	cellular response to leukemia inhibitory factor	2.09691
	regulation of alternative mRNA splicing, via spliceosome	2.07572
	axonogenesis	2.06048
	negative regulation of viral genome replication	2.04096
	positive regulation of NF-kappaB transcription factor activity	2.02687
	positive regulation of viral genome replication	2.02687
	retrograde vesicle-mediated transport, Golgi to ER	2.00436
	regulation of mitochondrial membrane potential	1.95861
	vesicle fusion with endoplasmic reticulum-Golgi intermediate compartment (ERGIC) membrane	1.95861
	purine nucleobase biosynthetic process	1.95861
	positive regulation of macromitophagy	1.95861
	mitochondrial ATP transmembrane transport	1.95861
	positive regulation of vesicle fusion	1.95861
	isocitrate metabolic process	1.95861
	'de novo' IMP biosynthetic process	1.95861
	membrane organization	1.95861
	purine nucleotide biosynthetic process	1.95861
	ribosomal small subunit assembly	1.95861
	mRNA catabolic process	1.92082
	cristae formation	1.92082
	regulation of translational initiation	1.92082
	cell junction assembly	1.88606
	positive regulation of erythrocyte differentiation	1.88606
	establishment or maintenance of cell polarity	1.85387
	positive regulation of DNA repair	1.82391
	ribosomal small subunit export from nucleus	1.82391
	apical junction assembly	1.82391
	glycine metabolic process	1.82391
	ribosomal large subunit export from nucleus	1.82391
	apoptotic cell clearance	1.82391
	cytoskeleton-dependent intracellular transport	1.82391
	viral life cycle	1.79588
	one-carbon metabolic process	1.79588
	negative regulation of catalytic activity	1.76955
	positive regulation of type I interferon production	1.72125
	regulation of RNA splicing	1.72125
	negative regulation of protein ubiquitination	1.72125
	response to oxidative stress	1.72125
	ubiquitin-dependent protein catabolic process	1.72125
	negative regulation of extrinsic apoptotic signaling pathway	1.72125
	RNA secondary structure unwinding	1.69897
	'de novo' AMP biosynthetic process	1.69897
	positive regulation of early endosome to late endosome transport	1.69897
	establishment of Golgi localization	1.69897
	cytoplasmic sequestering of protein	1.69897
	anterograde axonal protein transport	1.69897
	antigen processing and presentation of endogenous peptide antigen via MHC class I via ER pathway, TAP-independent	1.69897
	establishment of integrated proviral latency	1.69897
	L-serine biosynthetic process	1.69897
	negative regulation of protein binding	1.69897
	positive regulation of superoxide anion generation	1.69897
	response to lead ion	1.69897
	intermediate filament cytoskeleton organization	1.69897
	positive regulation of neural precursor cell proliferation	1.69897
	response to nutrient	1.67778
	DNA damage response, detection of DNA damage	1.67778
	cell motility	1.67778
	response to cocaine	1.67778
	DNA recombination	1.65758
	cell division	1.63827
	neuron projection development	1.63827
	positive regulation of protein localization to plasma membrane	1.63827
	response to organic cyclic compound	1.63827
	cholesterol biosynthetic process	1.63827
	regulation of gene expression	1.61979
	cellular response to stress	1.60206
	negative regulation of mitochondrial outer membrane permeabilization involved in apoptotic signaling pathway	1.60206
	NADP metabolic process	1.60206
	response to inorganic substance	1.60206
	ATF6-mediated unfolded protein response	1.60206
	antigen processing and presentation of exogenous peptide antigen via MHC class I, TAP-independent	1.60206
	positive regulation of tau-protein kinase activity	1.60206
	positive regulation of protein localization to early endosome	1.60206
	protein hexamerization	1.60206
	positive regulation of receptor-mediated endocytosis	1.58503
	positive regulation of mRNA splicing, via spliceosome	1.58503
	barbed-end actin filament capping	1.58503
	electron transport chain	1.58503
	establishment of protein localization	1.56864
	regulation of protein localization	1.55284
	regulation of cell shape	1.55284
	response to calcium ion	1.55284
	mRNA export from nucleus	1.55284
	fibroblast growth factor receptor signaling pathway	1.5376
	NADH metabolic process	1.52288
	positive regulation of cellular component movement	1.52288
	fatty acid beta-oxidation using acyl-CoA dehydrogenase	1.52288
	keratinocyte development	1.52288
	low-density lipoprotein particle receptor catabolic process	1.52288
	cell migration	1.50864
	protein localization to plasma membrane	1.50864
	clathrin-dependent endocytosis	1.49485
	natural killer cell mediated cytotoxicity	1.49485
	regulation of synapse organization	1.49485
	epithelial to mesenchymal transition	1.46852
	protein peptidyl-prolyl isomerization	1.46852
	establishment of skin barrier	1.45593
	ephrin receptor signaling pathway	1.4437
	glucose 6-phosphate metabolic process	1.4318
	regulation of smooth muscle cell proliferation	1.4318
	adaptive thermogenesis	1.4318
	peptidyl-proline hydroxylation to 4-hydroxy-L-proline	1.4318
	response to thyroid hormone	1.4318
	primary miRNA processing	1.4318
	neuron apoptotic process	1.4318
	nucleobase-containing small molecule interconversion	1.40894
	liver development	1.40894
	antigen processing and presentation	1.37675
	response to cAMP	1.37675
	cellular response to unfolded protein	1.36653
	ribosomal large subunit biogenesis	1.36653
	GTP biosynthetic process	1.36653
	virion assembly	1.36653
	actin filament capping	1.36653
	regulation of mitochondrial membrane permeability	1.36653
	positive regulation of extrinsic apoptotic signaling pathway in absence of ligand	1.36653
	lysine catabolic process	1.36653
	aspartate family amino acid metabolic process	1.36653
	negative regulation of protein kinase activity	1.35655
	negative regulation of neuron projection development	1.3279
	response to organic substance	1.3279
	positive regulation of lamellipodium assembly	1.3279
	positive regulation of G1/S transition of mitotic cell cycle	1.31876
	programmed cell death	1.30103
	proteasome assembly	1.30103
	regulation of telomere maintenance	1.30103
	positive regulation of mRNA catabolic process	1.30103
	actin filament depolymerization	1.30103
	regulation of interferon-gamma-mediated signaling pathway	1.30103
	removal of superoxide radicals	1.30103
	cellular response to interferon-alpha	1.30103
	activation of MAPK activity	1.30103

## Sheet: CMO
	GO_BP			GO_CC			GO_MF
	Term	P-Value	Enrichment score	Term	P-Value	Enrichment score	Term	P-Value	Enrichment score
	translational initiation	2.3e-73	72.6383	extracellular exosome	1.8e-186	185.745	RNA binding	3.3e-139	138.481
	SRP-dependent cotranslational protein targeting to membrane	9.6e-61	60.0177	cytosol	2.6e-140	139.585	cadherin binding	1.7e-63	62.7696
	nuclear-transcribed mRNA catabolic process, nonsense-mediated decay	5.6e-58	57.2518	membrane	4.3e-113	112.367	protein binding	1e-61	61
	cytoplasmic translation	1.6e-53	52.7959	focal adhesion	1.5e-70	69.8239	structural constituent of ribosome	2.7e-29	28.5686
	viral transcription	5.7e-51	50.2441	cytosolic ribosome	9.5e-60	59.0223	identical protein binding	4.4e-28	27.3565
	neutrophil degranulation	2e-41	40.699	cytoplasm	2.4e-57	56.6198	mRNA binding	8.6e-23	22.0655
	translation	1.8e-38	37.7447	ficolin-1-rich granule lumen	4.3e-44	43.3665	ATPase activity	6.4e-20	19.1938
	regulation of mRNA stability	5.1e-36	35.2924	ribonucleoprotein complex	1.2e-40	39.9208	unfolded protein binding	7.5e-19	18.1249
	pre-replicative complex assembly	4.1e-32	31.3872	proteasome complex	6.9e-37	36.1612	ATP binding	1.2e-14	13.9208
	viral process	2.3e-29	28.6383	nucleus	4.3e-36	35.3665	ubiquitin protein ligase binding	6.5e-14	13.1871
	antigen processing and presentation of exogenous peptide antigen via MHC class I, TAP-dependent	8.3e-29	28.0809	secretory granule lumen	5.3e-35	34.2757	actin filament binding	2e-13	12.699
	regulation of cellular amino acid metabolic process	1.6e-26	25.7959	melanosome	7.9e-33	32.1024	mRNA 5'-UTR binding	2.6e-13	12.585
	Wnt signaling pathway, planar cell polarity pathway	1.6e-25	24.7959	ribosome	5.1e-31	30.2924	macromolecular complex binding	4.3e-13	12.3665
	rRNA processing	2.3e-24	23.6383	mitochondrion	1.8e-30	29.7447	enzyme binding	1.2e-12	11.9208
	mRNA splicing, via spliceosome	4.8e-24	23.3188	cytosolic large ribosomal subunit	2.3e-30	29.6383	single-stranded DNA binding	5.2e-12	11.284
	negative regulation of G2/M transition of mitotic cell cycle	4.8e-24	23.3188	nucleoplasm	5.1e-28	27.2924	structural constituent of cytoskeleton	5.3e-12	11.2757
	regulation of hematopoietic stem cell differentiation	8.8e-23	22.0555	macromolecular complex	6e-22	21.2218	NAD binding	1.6e-11	10.7959
	regulation of mitotic cell cycle phase transition	1.5e-22	21.8239	cytosolic small ribosomal subunit	2.3e-19	18.6383	protein domain specific binding	8.5e-11	10.0706
	anaphase-promoting complex-dependent catabolic process	1.7e-22	21.7696	endoplasmic reticulum	4.1e-19	18.3872	double-stranded RNA binding	2.5e-10	9.60206
	regulation of transcription from RNA polymerase II promoter in response to hypoxia	2.5e-22	21.6021	catalytic step 2 spliceosome	6.4e-18	17.1938	protein binding involved in protein folding	4.8e-10	9.31876
	NIK/NF-kappaB signaling	8.4e-22	21.0757	mitochondrial matrix	8e-15	14.0969	translation initiation factor activity	1.2e-09	8.92082
	protein folding	1.2e-21	20.9208	proteasome accessory complex	8.2e-15	14.0862	actin binding	1.6e-09	8.79588
	interleukin-1-mediated signaling pathway	7.4e-19	18.1308	perinuclear region of cytoplasm	2.2e-14	13.6576	ADP binding	2.5e-09	8.60206
	post-translational protein modification	1.9e-18	17.7212	lamellipodium	8.2e-14	13.0862	chaperone binding	3.9e-09	8.40894
	interleukin-12-mediated signaling pathway	3.4e-17	16.4685	spliceosomal complex	8.3e-14	13.0809	GTP binding	4.4e-09	8.35655
	SCF-dependent proteasomal ubiquitin-dependent protein catabolic process	3.6e-17	16.4437	polysomal ribosome	4.1e-12	11.3872	ribosome binding	4e-08	7.39794
	proteasome-mediated ubiquitin-dependent protein catabolic process	6.1e-17	16.2147	microtubule	4.1e-12	11.3872	protein kinase binding	1.6e-07	6.79588
	tumor necrosis factor-mediated signaling pathway	7.3e-16	15.1367	proteasome core complex	1.8e-11	10.7447	GTPase activity	2e-07	6.69897
	stimulatory C-type lectin receptor signaling pathway	8.7e-16	15.0605	endoplasmic reticulum lumen	2.5e-11	10.6021	peroxiredoxin activity	3.9e-07	6.40894
	positive regulation of canonical Wnt signaling pathway	2e-15	14.699	vesicle	4.3e-11	10.3665	hydrolase activity	1.3e-06	5.88606
	RNA metabolic process	1.4e-13	12.8539	mitochondrial nucleoid	7.1e-11	10.1487	proteasome-activating ATPase activity	1.7e-06	5.76955
	Fc-epsilon receptor signaling pathway	2.7e-13	12.5686	small ribosomal subunit	8e-11	10.0969	protein homodimerization activity	2.5e-06	5.60206
	canonical glycolysis	3.9e-13	12.4089	proteasome regulatory particle, base subcomplex	1.8e-10	9.74473	nuclear import signal receptor activity	2.7e-06	5.56864
	protein deubiquitination	5.4e-13	12.2676	eukaryotic 48S preinitiation complex	2.7e-10	9.56864	small GTPase binding	3e-06	5.52288
	T cell receptor signaling pathway	6.1e-13	12.2147	eukaryotic translation initiation factor 3 complex	2.7e-10	9.56864	thioredoxin peroxidase activity	5.9e-06	5.22915
	proteasomal protein catabolic process	6.7e-13	12.1739	azurophil granule lumen	7.6e-10	9.11919	structural molecule activity	6.1e-06	5.21467
	negative regulation of canonical Wnt signaling pathway	7.6e-13	12.1192	cortical actin cytoskeleton	7.8e-10	9.10791	translation factor activity, RNA binding	9.2e-06	5.03621
	ER to Golgi vesicle-mediated transport	3.6e-12	11.4437	eukaryotic 43S preinitiation complex	1.3e-09	8.88606	electron carrier activity	1.5e-05	4.82391
	glycolytic process	9.2e-12	11.0362	nuclear matrix	1.4e-09	8.85387	nucleic acid binding	1.6e-05	4.79588
	tricarboxylic acid cycle	5.1e-11	10.2924	rough endoplasmic reticulum	1.8e-09	8.74473	oxidoreductase activity	1.7e-05	4.76955
	MAPK cascade	5.5e-11	10.2596	polysome	3.5e-09	8.45593	RNA helicase activity	2e-05	4.69897
	regulation of translational initiation	6.5e-11	10.1871	cytoplasmic ribonucleoprotein granule	5.6e-09	8.25181	GDP binding	2.3e-05	4.63827
	proteasomal ubiquitin-independent protein catabolic process	1.1e-10	9.95861	postsynaptic density	1.6e-08	7.79588	magnesium ion binding	3e-05	4.52288
	formation of cytoplasmic translation initiation complex	8.8e-10	9.05552	glutamatergic synapse	2.1e-08	7.67778	threonine-type endopeptidase activity	3.2e-05	4.49485
	mRNA processing	1.2e-09	8.92082	proteasome regulatory particle	4.7e-08	7.3279	S100 protein binding	3.2e-05	4.49485
	gluconeogenesis	1.3e-09	8.88606	eukaryotic translation initiation factor 3 complex, eIF3m	6.5e-08	7.18709	DNA helicase activity	4e-05	4.39794
	antigen processing and presentation of exogenous peptide antigen via MHC class II	1.5e-09	8.82391	chaperonin-containing T-complex	1.2e-07	6.92082	tau protein binding	5.8e-05	4.23657
	protein stabilization	1.9e-09	8.72125	cell body	1.7e-07	6.76955	disordered domain specific binding	6.4e-05	4.19382
	cellular response to interleukin-7	2.1e-09	8.67778	smooth endoplasmic reticulum	1.8e-07	6.74473	damaged DNA binding	6.5e-05	4.18709
	protein polyubiquitination	2.1e-09	8.67778	actin cytoskeleton	2.8e-07	6.55284	endopeptidase activity	8.4e-05	4.07572
	positive regulation of telomerase RNA localization to Cajal body	5e-09	8.30103	chromosome, telomeric region	3.4e-07	6.46852	translation regulator activity	9e-05	4.04576
	RNA splicing	9.5e-09	8.02228	proteasome core complex, alpha-subunit complex	7.2e-07	6.14267	DNA replication origin binding	9e-05	4.04576
	positive regulation of cytoplasmic translation	1.1e-08	7.95861	cytoplasmic stress granule	1.5e-06	5.82391	heat shock protein binding	0.0001	4
	response to drug	1.3e-08	7.88606	membrane raft	1.8e-06	5.74473	flavin adenine dinucleotide binding	0.0001	4
	chaperone-mediated protein folding	2.4e-08	7.61979	nuclear speck	2e-06	5.69897	rRNA binding	0.00012	3.92082
	proteolysis involved in cellular protein catabolic process	2.4e-08	7.61979	actin filament	2.5e-06	5.60206	translation elongation factor activity	0.00013	3.88606
	substantia nigra development	3.2e-08	7.49485	cortical cytoskeleton	3.7e-06	5.4318	proton-transporting ATP synthase activity, rotational mechanism	0.00017	3.76955
	positive regulation of translation	4.9e-08	7.3098	endoplasmic reticulum chaperone complex	3.7e-06	5.4318	NADP binding	0.00018	3.74473
	positive regulation of establishment of protein localization to telomere	6e-08	7.22185	synapse	3.8e-06	5.42022	double-stranded DNA binding	0.00018	3.74473
	negative regulation of apoptotic process	7.4e-08	7.13077	podosome	4.1e-06	5.38722	3-hydroxyacyl-CoA dehydrogenase activity	0.00019	3.72125
	fatty acid beta-oxidation	7.6e-08	7.11919	mitochondrial inner membrane	4.2e-06	5.37675	glyceraldehyde-3-phosphate dehydrogenase (NAD+) (non-phosphorylating) activity	0.00019	3.72125
	intracellular protein transport	1.1e-07	6.95861	midbody	1.1e-05	4.95861	small protein activating enzyme activity	0.00019	3.72125
	osteoblast differentiation	1.6e-07	6.79588	nuclear envelope	1.1e-05	4.95861	protein C-terminus binding	0.00027	3.56864
	IRES-dependent viral translational initiation	1.6e-07	6.79588	centrosome	1.2e-05	4.92082	tubulin binding	0.00029	3.5376
	positive regulation of protein localization to Cajal body	1.6e-07	6.79588	ruffle	1.2e-05	4.92082	peptide disulfide oxidoreductase activity	0.00036	3.4437
	IRE1-mediated unfolded protein response	2.1e-07	6.67778	cytoskeleton	1.3e-05	4.88606	peptidase activity	0.00058	3.23657
	nucleobase-containing small molecule interconversion	2.5e-07	6.60206	transport vesicle	1.5e-05	4.82391	poly(A) binding	0.00073	3.13668
	RNA export from nucleus	2.7e-07	6.56864	endoplasmic reticulum-Golgi intermediate compartment	1.6e-05	4.79588	microtubule binding	0.00074	3.13077
	positive regulation of telomere maintenance via telomerase	3e-07	6.52288	MCM complex	2.3e-05	4.63827	monosaccharide binding	0.001	3
	platelet degranulation	5e-07	6.30103	neuronal cell body	2.3e-05	4.63827	ribosomal small subunit binding	0.0011	2.95861
	protein import into nucleus	6.1e-07	6.21467	endoplasmic reticulum membrane	2.7e-05	4.56864	AMP binding	0.0011	2.95861
	negative regulation of nuclear-transcribed mRNA catabolic process, deadenylation-dependent decay	8.9e-07	6.05061	adherens junction	3.4e-05	4.46852	myosin V binding	0.0011	2.95861
	CRD-mediated mRNA stabilization	8.9e-07	6.05061	chaperone complex	4.1e-05	4.38722	acetyl-CoA C-acyltransferase activity	0.0011	2.95861
	activation of innate immune response	1.1e-06	5.95861	ruffle membrane	4.8e-05	4.31876	acetyl-CoA C-acetyltransferase activity	0.0011	2.95861
	response to unfolded protein	1.5e-06	5.82391	azurophil granule membrane	6.1e-05	4.21467	supercoiled DNA binding	0.0011	2.95861
	cell redox homeostasis	1.5e-06	5.82391	CRD-mediated mRNA stability complex	6.3e-05	4.20066	porin activity	0.0011	2.95861
	negative regulation of translation	1.7e-06	5.76955	cell projection	7.3e-05	4.13668	ion channel binding	0.0013	2.88606
	transmembrane transport	2.1e-06	5.67778	proteasome core complex, beta-subunit complex	7.7e-05	4.11351	histone binding	0.0014	2.85387
	DNA replication	2.3e-06	5.63827	CMG complex	7.7e-05	4.11351	poly(U) RNA binding	0.0015	2.82391
	cellular response to oxidative stress	2.4e-06	5.61979	phagocytic vesicle	8e-05	4.09691	kinase binding	0.0015	2.82391
	retrograde vesicle-mediated transport, Golgi to ER	2.4e-06	5.61979	cell cortex	8.7e-05	4.06048	protein kinase C binding	0.0017	2.76955
	translational elongation	3.2e-06	5.49485	brush border	0.00011	3.95861	metalloaminopeptidase activity	0.0018	2.74473
	G2/M transition of mitotic cell cycle	3.3e-06	5.48149	eukaryotic translation initiation factor 4F complex	0.00013	3.88606	nuclear localization sequence binding	0.0018	2.74473
	membrane organization	3.8e-06	5.42022	U2 snRNP	0.00013	3.88606	TBP-class protein binding	0.0018	2.74473
	vesicle-mediated transport	4e-06	5.39794	growth cone	0.00016	3.79588	pyridoxal phosphate binding	0.0021	2.67778
	protein folding in endoplasmic reticulum	4.5e-06	5.34679	tertiary granule lumen	0.00019	3.72125	vinculin binding	0.0022	2.65758
	fructose 6-phosphate metabolic process	4.5e-06	5.34679	COPI vesicle coat	0.0002	3.69897	glucose binding	0.0022	2.65758
	pyruvate metabolic process	4.8e-06	5.31876	lipid particle	0.0002	3.69897	fatty-acyl-CoA binding	0.0025	2.60206
	alternative mRNA splicing, via spliceosome	7e-06	5.1549	paraspeckles	0.00027	3.56864	protein disulfide isomerase activity	0.0025	2.60206
	regulation of G2/M transition of mitotic cell cycle	7.1e-06	5.14874	zona pellucida receptor complex	0.00027	3.56864	nucleoside diphosphate kinase activity	0.0025	2.60206
	mRNA export from nucleus	1e-05	5	chromosome	0.00032	3.49485	misfolded protein binding	0.0027	2.56864
	response to xenobiotic stimulus	1e-05	5	mitotic spindle	0.00033	3.48149	single-stranded RNA binding	0.0031	2.50864
	cholesterol biosynthetic process	1.1e-05	4.95861	eukaryotic translation elongation factor 1 complex	0.00038	3.42022	single-stranded DNA-dependent ATP-dependent DNA helicase activity	0.0032	2.49485
	pre-replicative complex assembly involved in nuclear cell cycle DNA replication	1.2e-05	4.92082	U2-type precatalytic spliceosome	0.00042	3.37675	ubiquitin-specific protease binding	0.0032	2.49485
	response to ethanol	1.3e-05	4.88606	extracellular region	0.00043	3.36653	antioxidant activity	0.0032	2.49485
	ATP metabolic process	1.3e-05	4.88606	postsynapse	0.0005	3.30103	protein disulfide oxidoreductase activity	0.0032	2.49485
	regulation of cellular response to heat	1.5e-05	4.82391	microtubule cytoskeleton	0.00061	3.21467	DNA polymerase binding	0.0039	2.40894
	viral translational termination-reinitiation	2.5e-05	4.60206	microtubule associated complex	0.00066	3.18046	ATPase binding	0.0046	2.33724
	antigen processing and presentation of peptide antigen via MHC class I	2.7e-05	4.56864	nucleolus	0.00068	3.16749	pre-mRNA binding	0.0054	2.26761
	fructose 1,6-bisphosphate metabolic process	2.7e-05	4.56864	sarcoplasmic reticulum lumen	0.00076	3.11919	aldehyde dehydrogenase (NAD) activity	0.0054	2.26761
	GMP biosynthetic process	2.7e-05	4.56864	mitochondrial proton-transporting ATP synthase complex	0.00081	3.09151	translation initiation factor binding	0.0058	2.23657
	toxin transport	2.8e-05	4.55284	large ribosomal subunit	0.00081	3.09151	miRNA binding	0.0061	2.21467
	ciliary basal body docking	4.4e-05	4.35655	mitochondrial intermembrane space	0.00088	3.05552	low-density lipoprotein particle receptor binding	0.007	2.1549
	positive regulation of lamellipodium assembly	4.7e-05	4.3279	dendrite cytoplasm	0.00096	3.01773	ribonucleoprotein complex binding	0.0071	2.14874
	microtubule cytoskeleton organization	4.9e-05	4.3098	myelin sheath	0.00096	3.01773	6-phosphofructokinase activity	0.0072	2.14267
	chaperone-mediated protein complex assembly	5.2e-05	4.284	pseudopodium	0.0011	2.95861	procollagen-lysine 5-dioxygenase activity	0.0072	2.14267
	ATP biosynthetic process	6.2e-05	4.20761	endocytic vesicle lumen	0.0011	2.95861	ubiquitin activating enzyme activity	0.0072	2.14267
	DNA unwinding involved in DNA replication	7.1e-05	4.14874	Arp2/3 protein complex	0.0012	2.92082	omega peptidase activity	0.0072	2.14267
	glutamine metabolic process	7.1e-05	4.14874	nuclear pore	0.0015	2.82391	TAP binding	0.0072	2.14267
	purine nucleobase biosynthetic process	7.3e-05	4.13668	lysosomal lumen	0.0016	2.79588	Hsp70 protein binding	0.0073	2.13668
	microtubule-based process	8e-05	4.09691	peroxisome	0.0017	2.76955	ubiquitin ligase inhibitor activity	0.0083	2.08092
	protein modification by small protein conjugation	9.1e-05	4.04096	proton-transporting ATP synthase complex, catalytic core F(1)	0.0018	2.74473	hydrolase activity, acting on carbon-nitrogen (but not peptide) bonds	0.0083	2.08092
	positive regulation of RNA polymerase II transcriptional preinitiation complex assembly	9.1e-05	4.04096	dendritic spine	0.0018	2.74473	importin-alpha family protein binding	0.0083	2.08092
	purine nucleotide biosynthetic process	9.4e-05	4.02687	site of double-strand break	0.0021	2.67778	mRNA 3'-UTR AU-rich region binding	0.0083	2.08092
	cristae formation	0.0001	4	neuron projection	0.0026	2.58503	chromatin binding	0.0087	2.06048
	epithelial cell differentiation	0.00012	3.92082	spindle	0.0028	2.55284	GTPase binding	0.0093	2.03152
	mRNA 3'-end processing	0.00013	3.88606	cell periphery	0.0028	2.55284	cytoskeletal protein binding	0.0095	2.02228
	2-oxoglutarate metabolic process	0.00014	3.85387	peroxisomal matrix	0.0028	2.55284	oxidoreductase activity, acting on the CH-OH group of donors, NAD or NADP as acceptor	0.011	1.95861
	double-strand break repair via break-induced replication	0.00015	3.82391	sarcolemma	0.0029	2.5376	fatty acid binding	0.011	1.95861
	positive regulation of telomerase activity	0.00016	3.79588	mitochondrial outer membrane	0.003	2.52288	cadherin binding involved in cell-cell adhesion	0.011	1.95861
	'de novo' XMP biosynthetic process	0.00016	3.79588	cell-cell junction	0.0032	2.49485	proteasome binding	0.011	1.95861
	protein localization to cytoplasmic stress granule	0.00016	3.79588	lysosome	0.0034	2.46852	intermediate filament binding	0.011	1.95861
	cellular response to interleukin-4	0.00017	3.76955	host cell	0.0036	2.4437	enoyl-CoA hydratase activity	0.011	1.95861
	protein refolding	0.00019	3.72125	axonal growth cone	0.0037	2.4318	virus receptor activity	0.013	1.88606
	binding of sperm to zona pellucida	0.0002	3.69897	filopodium	0.0037	2.4318	apolipoprotein binding	0.013	1.88606
	response to cadmium ion	0.00022	3.65758	ER to Golgi transport vesicle membrane	0.004	2.39794	oxidoreductase activity, acting on the aldehyde or oxo group of donors, NAD or NADP as acceptor	0.013	1.88606
	carbohydrate metabolic process	0.00023	3.63827	COPII vesicle coat	0.0041	2.38722	L-malate dehydrogenase activity	0.014	1.85387
	glutamine family amino acid metabolic process	0.00023	3.63827	postsynaptic density, intracellular component	0.0041	2.38722	RISC complex binding	0.014	1.85387
	purine ribonucleoside monophosphate biosynthetic process	0.00023	3.63827	endoplasmic reticulum exit site	0.0043	2.36653	RAGE receptor binding	0.015	1.82391
	aggrephagy	0.00028	3.55284	intracellular membrane-bounded organelle	0.0044	2.35655	pre-mRNA intronic binding	0.015	1.82391
	cellular protein metabolic process	0.00031	3.50864	proteasome regulatory particle, lid subcomplex	0.0046	2.33724	nuclear export signal receptor activity	0.015	1.82391
	rhythmic process	0.00032	3.49485	F-actin capping protein complex	0.0046	2.33724	aminopeptidase activity	0.015	1.82391
	actin filament organization	0.00033	3.48149	stress fiber	0.0053	2.27572	L-ascorbic acid binding	0.019	1.72125
	glutathione metabolic process	0.00034	3.46852	fibrillar center	0.0062	2.20761	RNA stem-loop binding	0.019	1.72125
	ribosomal small subunit biogenesis	0.00035	3.45593	proteasome activator complex	0.0062	2.20761	microtubule plus-end binding	0.019	1.72125
	negative regulation of mRNA splicing, via spliceosome	0.00035	3.45593	6-phosphofructokinase complex	0.0062	2.20761	mRNA 3'-UTR binding	0.019	1.72125
	cargo loading into COPII-coated vesicle	0.00035	3.45593	U2-type prespliceosome	0.0067	2.17393	histone methyltransferase binding	0.019	1.72125
	regulation of translation	0.00036	3.4437	flotillin complex	0.0067	2.17393	Hsp90 protein binding	0.021	1.67778
	cell motility	0.00037	3.4318	dendritic growth cone	0.0067	2.17393	MHC class I protein binding	0.022	1.65758
	regulation of apoptotic process	0.00041	3.38722	NLS-dependent protein nuclear import complex	0.0067	2.17393	fructose-6-phosphate binding	0.022	1.65758
	regulation of protein stability	0.00048	3.31876	blood microparticle	0.007	2.1549	ATP:ADP antiporter activity	0.022	1.65758
	peptidyl-serine dephosphorylation	0.0005	3.30103	secretory granule membrane	0.007	2.1549	RNA strand annealing activity	0.022	1.65758
	oxaloacetate metabolic process	0.00055	3.25964	microvillus membrane	0.0072	2.14267	small protein activating enzyme binding	0.022	1.65758
	nucleotide-excision repair, DNA damage recognition	0.0006	3.22185	phagocytic vesicle membrane	0.0076	2.11919	epoxide hydrolase activity	0.022	1.65758
	positive regulation of mRNA splicing, via spliceosome	0.0006	3.22185	dendrite	0.0076	2.11919	large ribosomal subunit rRNA binding	0.022	1.65758
	ribosomal large subunit assembly	0.00077	3.11351	apical part of cell	0.0083	2.08092	polyubiquitin binding	0.023	1.63827
	regulation of alternative mRNA splicing, via spliceosome	0.00078	3.10791	cell surface	0.0086	2.0655	transferase activity, transferring acyl groups other than amino-acyl groups	0.024	1.61979
	cell division	0.00079	3.10237	nuclear envelope lumen	0.0093	2.03152	scaffold protein binding	0.024	1.61979
	response to hydrogen peroxide	0.00085	3.07058	fascia adherens	0.0093	2.03152	fibroblast growth factor binding	0.025	1.60206
	regulation of stress-activated MAPK cascade	0.00087	3.06048	U12-type spliceosomal complex	0.0099	2.00436	peptidyl-prolyl cis-trans isomerase activity	0.026	1.58503
	COPII vesicle coating	0.00088	3.05552	U2-type spliceosomal complex	0.01	2	catalytic activity	0.029	1.5376
	viral protein processing	0.00088	3.05552	Golgi membrane	0.01	2	protein heterodimerization activity	0.031	1.50864
	positive regulation of protein import into nucleus	0.00088	3.05552	mitochondrial membrane	0.012	1.92082	fructose binding	0.033	1.48149
	chaperone mediated protein folding requiring cofactor	0.00098	3.00877	presynapse	0.012	1.92082	voltage-gated anion channel activity	0.033	1.48149
	regulation of circadian rhythm	0.001	3	oxoglutarate dehydrogenase complex	0.012	1.92082	pyruvate dehydrogenase (NAD+) activity	0.033	1.48149
	COPII-coated vesicle budding	0.001	3	GAIT complex	0.012	1.92082	C3HC4-type RING finger domain binding	0.033	1.48149
	cytoplasmic translational initiation	0.001	3	DNA-dependent protein kinase complex	0.012	1.92082	sequence-specific mRNA binding	0.036	1.4437
	mitotic spindle organization	0.001	3	actin cap	0.012	1.92082	telomeric DNA binding	0.038	1.42022
	platelet aggregation	0.0012	2.92082	myosin II complex	0.012	1.92082	NADPH binding	0.042	1.37675
	spliceosomal complex assembly	0.0012	2.92082	cell cortex region	0.012	1.92082	protease binding	0.043	1.36653
	regulation of lamellipodium assembly	0.0013	2.88606	immunological synapse	0.015	1.82391	MHC class II protein complex binding	0.043	1.36653
	regulation of actin filament polymerization	0.0014	2.85387	recycling endosome membrane	0.015	1.82391	disulfide oxidoreductase activity	0.044	1.35655
	mitotic cell cycle	0.0015	2.82391	uropod	0.016	1.79588	7S RNA binding	0.044	1.35655
	mRNA transport	0.0016	2.79588	intermediate filament	0.018	1.74473	long-chain fatty acyl-CoA binding	0.044	1.35655
	ubiquitin-dependent ERAD pathway	0.0016	2.79588	lysosomal membrane	0.019	1.72125	ubiquitin-like protein conjugating enzyme binding	0.044	1.35655
	post-Golgi vesicle-mediated transport	0.0017	2.76955	protein-DNA complex	0.019	1.72125	ubiquitin binding	0.047	1.3279
	response to organic cyclic compound	0.0017	2.76955	Golgi apparatus	0.019	1.72125	calcium-dependent phospholipid binding	0.051	1.29243
	positive regulation of proteasomal protein catabolic process	0.0017	2.76955	microvillus	0.019	1.72125	calmodulin binding	0.053	1.27572
	positive regulation of double-strand break repair via homologous recombination	0.0017	2.76955	pyruvate dehydrogenase complex	0.019	1.72125	thiamine pyrophosphate binding	0.057	1.24413
	protein catabolic process	0.0017	2.76955	actomyosin	0.02	1.69897	TPR domain binding	0.057	1.24413
	aging	0.0018	2.74473	pore complex	0.02	1.69897	cytochrome-b5 reductase activity, acting on NAD(P)H	0.057	1.24413
	response to endoplasmic reticulum stress	0.0018	2.74473	microtubule plus-end	0.02	1.69897	ATP-dependent protein binding	0.057	1.24413
	hydrogen peroxide catabolic process	0.0018	2.74473	inclusion body	0.02	1.69897	histone deacetylase binding	0.06	1.22185
	DNA repair	0.0019	2.72125	cell junction	0.021	1.67778	protein N-terminus binding	0.061	1.21467
	pentose-phosphate shunt	0.0019	2.72125	ficolin-1-rich granule membrane	0.022	1.65758	protein serine/threonine phosphatase activity	0.063	1.20066
	'de novo' IMP biosynthetic process	0.002	2.69897	membrane coat	0.023	1.63827	oxidoreductase activity, acting on the CH-CH group of donors	0.066	1.18046
	respiratory electron transport chain	0.0021	2.67778	specific granule lumen	0.024	1.61979	amino acid binding	0.066	1.18046
	ATP synthesis coupled proton transport	0.0021	2.67778	oligosaccharyltransferase complex	0.025	1.60206	enzyme regulator activity	0.066	1.18046
	positive regulation of microtubule polymerization	0.0022	2.65758	mitotic spindle midzone	0.025	1.60206	nucleotide binding	0.067	1.17393
	protein export from nucleus	0.0022	2.65758	microtubule organizing center	0.025	1.60206	small ribosomal subunit rRNA binding	0.071	1.14874
	nucleobase-containing compound metabolic process	0.0023	2.63827	P-body	0.028	1.55284	carboxylic acid binding	0.071	1.14874
	postsynaptic actin cytoskeleton organization	0.0027	2.56864	annulate lamellae	0.028	1.55284	nitric-oxide synthase regulator activity	0.071	1.14874
	actin filament depolymerization	0.0027	2.56864	cortical granule	0.028	1.55284	double-stranded telomeric DNA binding	0.071	1.14874
	negative regulation of microtubule polymerization	0.0027	2.56864	site of polarized growth	0.028	1.55284	protein binding, bridging	0.071	1.14874
	negative regulation of neuron death	0.0027	2.56864	ATPase complex	0.028	1.55284	estrogen receptor binding	0.072	1.14267
	mitochondrial ATP synthesis coupled proton transport	0.0027	2.56864	cytosolic proteasome complex	0.028	1.55284	calcium ion binding	0.075	1.12494
	branched-chain amino acid catabolic process	0.0027	2.56864	nuclear membrane	0.028	1.55284	hydrogen ion transmembrane transporter activity	0.08	1.09691
	response to lead ion	0.0027	2.56864	axon cytoplasm	0.03	1.52288	NF-kappaB binding	0.08	1.09691
	regulation of mRNA splicing, via spliceosome	0.0027	2.56864	perikaryon	0.03	1.52288	transferase activity	0.08	1.09691
	DNA duplex unwinding	0.0027	2.56864	spindle pole	0.034	1.46852	phosphatidylserine binding	0.082	1.08619
	cellular protein localization	0.0027	2.56864	late endosome	0.034	1.46852	G-rich strand telomeric DNA binding	0.086	1.0655
	establishment or maintenance of cell polarity	0.0028	2.55284	axon	0.034	1.46852	TFIID-class transcription factor binding	0.086	1.0655
	mitotic nuclear envelope reassembly	0.0028	2.55284	condensed chromosome	0.034	1.46852	FK506 binding	0.086	1.0655
	ephrin receptor signaling pathway	0.0029	2.5376	endosome	0.034	1.46852	phospholipase inhibitor activity	0.086	1.0655
	response to toxic substance	0.0029	2.5376	platelet alpha granule lumen	0.035	1.45593	Tat protein binding	0.086	1.0655
	regulation of macroautophagy	0.0033	2.48149	endocytic vesicle	0.035	1.45593	profilin binding	0.086	1.0655
	purine ribonucleoside salvage	0.0033	2.48149	ribonucleoprotein granule	0.035	1.45593	cyclin binding	0.087	1.06048
	apical junction assembly	0.0033	2.48149	peroxisomal membrane	0.037	1.4318	calcium-dependent protein binding	0.088	1.05552
	glycine metabolic process	0.0033	2.48149	endosome membrane	0.037	1.4318	iron-sulfur cluster binding	0.094	1.02687
	actin polymerization-dependent cell motility	0.0033	2.48149	cell leading edge	0.038	1.42022	carboxypeptidase activity	0.094	1.02687
	cellular response to heat	0.0035	2.45593	Schaffer collateral - CA1 synapse	0.038	1.42022	NEDD8 activating enzyme activity	0.097	1.01323
	positive regulation of cellular protein catabolic process	0.0036	2.4437	basilar dendrite	0.038	1.42022	L-allo-threonine aldolase activity	0.097	1.01323
	cellular oxidant detoxification	0.0036	2.4437	glycogen granule	0.038	1.42022	double-stranded DNA exodeoxyribonuclease activity	0.097	1.01323
	positive regulation of substrate adhesion-dependent cell spreading	0.0041	2.38722	cytoplasmic side of lysosomal membrane	0.038	1.42022	nitric oxide dioxygenase activity	0.097	1.01323
	barbed-end actin filament capping	0.0041	2.38722	mitochondrial permeability transition pore complex	0.038	1.42022	iron-cytochrome-c reductase activity	0.097	1.01323
	protein heterotetramerization	0.0047	2.3279	dense body	0.038	1.42022	DNA/RNA helicase activity	0.097	1.01323
	viral life cycle	0.0049	2.3098	early endosome	0.04	1.39794	glycine hydroxymethyltransferase activity	0.097	1.01323
	positive regulation of axon extension	0.0051	2.29243	endoplasmic reticulum tubular network	0.041	1.38722	poly-pyrimidine tract binding	0.097	1.01323
	L-serine biosynthetic process	0.0051	2.29243	protein phosphatase type 2A complex	0.041	1.38722	Rab GDP-dissociation inhibitor activity	0.097	1.01323
	'de novo' AMP biosynthetic process	0.0051	2.29243	integral component of lumenal side of endoplasmic reticulum membrane	0.043	1.36653	isocitrate dehydrogenase (NADP+) activity	0.097	1.01323
	positive regulation by host of viral genome replication	0.0051	2.29243	Golgi-associated vesicle	0.048	1.31876	RNA strand-exchange activity	0.097	1.01323
	translational termination	0.0051	2.29243	U2-type catalytic step 2 spliceosome	0.048	1.31876	succinate dehydrogenase (ubiquinone) activity	0.097	1.01323
	peptidyl-lysine hydroxylation	0.0051	2.29243	tRNA-splicing ligase complex	0.05	1.30103	SUMO activating enzyme activity	0.097	1.01323
	protein homotetramerization	0.0056	2.25181	condensin complex	0.05	1.30103	purine nucleobase binding	0.097	1.01323
	intra-Golgi vesicle-mediated transport	0.0059	2.22915	U2AF	0.05	1.30103	dimethylargininase activity	0.097	1.01323
	apoptotic mitochondrial changes	0.006	2.22185	mitochondrial pyruvate dehydrogenase complex	0.05	1.30103	5.8S rRNA binding	0.097	1.01323
	axonogenesis	0.0063	2.20066	nonhomologous end joining complex	0.05	1.30103
	cellular hyperosmotic salinity response	0.0067	2.17393
	transferrin transport	0.0068	2.16749
	positive regulation of protein insertion into mitochondrial membrane involved in apoptotic signaling pathway	0.0071	2.14874
	malate metabolic process	0.0074	2.13077
	viral RNA genome replication	0.0074	2.13077
	NADP metabolic process	0.0074	2.13077
	response to inorganic substance	0.0074	2.13077
	Bergmann glial cell differentiation	0.0074	2.13077
	nucleoside diphosphate phosphorylation	0.0076	2.11919
	ribosomal small subunit assembly	0.0076	2.11919
	electron transport chain	0.0076	2.11919
	negative regulation of extrinsic apoptotic signaling pathway	0.0078	2.10791
	cellular response to interferon-gamma	0.0078	2.10791
	viral entry into host cell	0.0078	2.10791
	regulation of defense response to virus by virus	0.0084	2.07572
	response to calcium ion	0.0084	2.07572
	DNA damage response, detection of DNA damage	0.0089	2.05061
	ERK1 and ERK2 cascade	0.0089	2.05061
	cell junction assembly	0.0094	2.02687
	telomere maintenance	0.0094	2.02687
	cellular response to leukemia inhibitory factor	0.0097	2.01323
	membrane fusion	0.01	2
	liver development	0.01	2
	fatty acid beta-oxidation using acyl-CoA dehydrogenase	0.01	2
	NADH metabolic process	0.01	2
	regulation of RNA metabolic process	0.01	2
	hydrogen ion transmembrane transport	0.011	1.95861
	response to nutrient	0.011	1.95861
	skeletal muscle tissue regeneration	0.011	1.95861
	regulation of proteasomal protein catabolic process	0.011	1.95861
	cell proliferation	0.012	1.92082
	response to oxidative stress	0.012	1.92082
	receptor-mediated endocytosis	0.012	1.92082
	DNA recombination	0.012	1.92082
	in utero embryonic development	0.013	1.88606
	mitotic spindle assembly	0.013	1.88606
	DNA replication initiation	0.013	1.88606
	retina homeostasis	0.013	1.88606
	regulation of Golgi inheritance	0.013	1.88606
	adenine transport	0.013	1.88606
	pentose-phosphate shunt, oxidative branch	0.013	1.88606
	actin filament fragmentation	0.013	1.88606
	establishment or maintenance of apical/basal cell polarity	0.013	1.88606
	cellular process	0.013	1.88606
	positive regulation of oxidative stress-induced intrinsic apoptotic signaling pathway	0.013	1.88606
	regulation of organelle assembly	0.013	1.88606
	telomerase holoenzyme complex assembly	0.013	1.88606
	ribosomal protein import into nucleus	0.013	1.88606
	actin cytoskeleton organization	0.013	1.88606
	positive regulation of viral genome replication	0.013	1.88606
	brain development	0.013	1.88606
	endoplasmic reticulum tubular network organization	0.014	1.85387
	regulation of smooth muscle cell proliferation	0.014	1.85387
	adherens junction assembly	0.014	1.85387
	nucleoside monophosphate phosphorylation	0.014	1.85387
	glucose 6-phosphate metabolic process	0.014	1.85387
	RNA transport	0.014	1.85387
	3'-UTR-mediated mRNA stabilization	0.014	1.85387
	myoblast differentiation	0.014	1.85387
	NLS-bearing protein import into nucleus	0.014	1.85387
	ubiquitin-dependent protein catabolic process	0.015	1.82391
	axon extension	0.015	1.82391
	regulation of RNA splicing	0.016	1.79588
	mitochondrion organization	0.016	1.79588
	regulation of release of sequestered calcium ion into cytosol by sarcoplasmic reticulum	0.016	1.79588
	androgen receptor signaling pathway	0.016	1.79588
	blastocyst development	0.016	1.79588
	regulation of nitric-oxide synthase activity	0.016	1.79588
	protein localization to plasma membrane	0.017	1.76955
	positive regulation of DNA replication	0.017	1.76955
	negative regulation of proteasomal ubiquitin-dependent protein catabolic process	0.017	1.76955
	mRNA stabilization	0.017	1.76955
	virion assembly	0.017	1.76955
	aspartate family amino acid metabolic process	0.017	1.76955
	lysine catabolic process	0.017	1.76955
	protein peptidyl-prolyl isomerization	0.018	1.74473
	negative regulation of neuron projection development	0.019	1.72125
	error-free translesion synthesis	0.019	1.72125
	Arp2/3 complex-mediated actin nucleation	0.019	1.72125
	mRNA splice site selection	0.019	1.72125
	positive regulation of DNA binding	0.02	1.69897
	neuron apoptotic process	0.02	1.69897
	protein secretion	0.02	1.69897
	positive regulation of protein localization to plasma membrane	0.02	1.69897
	scaRNA localization to Cajal body	0.021	1.67778
	regulation of chaperone-mediated autophagy	0.021	1.67778
	AMP salvage	0.021	1.67778
	modification of synaptic structure	0.021	1.67778
	demethylation	0.021	1.67778
	positive regulation of low-density lipoprotein receptor activity	0.021	1.67778
	stress granule disassembly	0.021	1.67778
	positive regulation of chromosome condensation	0.021	1.67778
	positive regulation of mRNA binding	0.021	1.67778
	carnitine biosynthetic process	0.021	1.67778
	GMP salvage	0.021	1.67778
	asymmetric cell division	0.021	1.67778
	succinyl-CoA metabolic process	0.021	1.67778
	citrate metabolic process	0.021	1.67778
	response to virus	0.021	1.67778
	purine-containing compound salvage	0.022	1.65758
	regulation of telomere maintenance	0.022	1.65758
	actin filament severing	0.022	1.65758
	negative regulation of ubiquitin protein ligase activity	0.022	1.65758
	dendritic spine development	0.022	1.65758
	very-low-density lipoprotein particle assembly	0.022	1.65758
	proteasome assembly	0.022	1.65758
	positive regulation of DNA repair	0.022	1.65758
	tRNA export from nucleus	0.022	1.65758
	regulation of cardiac muscle contraction by regulation of the release of sequestered calcium ion	0.022	1.65758
	nucleocytoplasmic transport	0.022	1.65758
	positive regulation of dendritic spine morphogenesis	0.022	1.65758
	positive regulation of receptor-mediated endocytosis	0.022	1.65758
	transcription-coupled nucleotide-excision repair	0.023	1.63827
	protein localization to nucleus	0.025	1.60206
	associative learning	0.025	1.60206
	one-carbon metabolic process	0.025	1.60206
	negative regulation of catalytic activity	0.025	1.60206
	protein insertion into ER membrane	0.026	1.58503
	stress granule assembly	0.026	1.58503
	positive regulation of interferon-alpha production	0.026	1.58503
	mitochondrial electron transport, ubiquinol to cytochrome c	0.027	1.56864
	regulation of proteasomal ubiquitin-dependent protein catabolic process	0.027	1.56864
	relaxation of cardiac muscle	0.027	1.56864
	actin filament bundle assembly	0.028	1.55284
	response to hypoxia	0.029	1.5376
	collagen fibril organization	0.029	1.5376
	clathrin-dependent endocytosis	0.03	1.52288
	RNA splicing, via transesterification reactions	0.03	1.52288
	ribosomal subunit export from nucleus	0.03	1.52288
	positive regulation of vesicle fusion	0.03	1.52288
	acetyl-CoA biosynthetic process from pyruvate	0.03	1.52288
	trachea formation	0.03	1.52288
	mRNA 3'-splice site recognition	0.03	1.52288
	succinate metabolic process	0.03	1.52288
	response to L-ascorbic acid	0.03	1.52288
	mature ribosome assembly	0.03	1.52288
	positive regulation of macromitophagy	0.03	1.52288
	negative regulation of protein export from nucleus	0.03	1.52288
	isocitrate metabolic process	0.03	1.52288
	mitotic DNA replication initiation	0.03	1.52288
	L-serine metabolic process	0.03	1.52288
	mitochondrial ATP transmembrane transport	0.03	1.52288
	glucocorticoid receptor signaling pathway	0.03	1.52288
	negative regulation of neuron apoptotic process	0.031	1.50864
	regulation of cell shape	0.031	1.50864
	intracellular transport of virus	0.032	1.49485
	miRNA metabolic process	0.032	1.49485
	negative regulation of programmed cell death	0.032	1.49485
	apical protein localization	0.032	1.49485
	regulation of cellular protein localization	0.032	1.49485
	positive regulation of muscle cell differentiation	0.034	1.46852
	response to cocaine	0.034	1.46852
	cellular response to insulin stimulus	0.036	1.4437
	positive regulation of NF-kappaB transcription factor activity	0.038	1.42022
	regulation of cytoskeleton organization	0.038	1.42022
	endocytosis	0.038	1.42022
	cellular response to steroid hormone stimulus	0.039	1.40894
	glycogen catabolic process	0.039	1.40894
	apoptotic DNA fragmentation	0.039	1.40894
	establishment of protein localization to mitochondrion	0.041	1.38722
	organelle transport along microtubule	0.041	1.38722
	ribosomal large subunit export from nucleus	0.041	1.38722
	ribosomal small subunit export from nucleus	0.041	1.38722
	regulation of translational termination	0.041	1.38722
	endoplasmic reticulum organization	0.041	1.38722
	response to testosterone	0.041	1.38722
	regulation of protein localization	0.043	1.36653
	response to estradiol	0.043	1.36653
	lipid metabolic process	0.043	1.36653
	positive regulation of protein dephosphorylation	0.043	1.36653
	ribosomal large subunit biogenesis	0.043	1.36653
	positive regulation of ATPase activity	0.043	1.36653
	cellular response to nerve growth factor stimulus	0.045	1.34679
	establishment of protein localization	0.045	1.34679
	negative regulation of reactive oxygen species biosynthetic process	0.045	1.34679
	3'-UTR-mediated mRNA destabilization	0.045	1.34679
	synaptic vesicle transport	0.045	1.34679
	cellular response to nitric oxide	0.045	1.34679
	fibroblast growth factor receptor signaling pathway	0.045	1.34679
	negative regulation of protein kinase activity	0.047	1.3279
	positive regulation of type I interferon production	0.047	1.3279
	cellular response to hypoxia	0.048	1.31876
	nucleotide-excision repair, preincision complex assembly	0.048	1.31876
	positive regulation of interferon-beta production	0.049	1.3098
	protein targeting	0.049	1.3098
	hippocampus development	0.05	1.30103
	positive regulation of NIK/NF-kappaB signaling	0.05	1.30103
	Term	Enrichment score		Term	Enrichment score		Term	Enrichment score
	translational initiation	72.6383		extracellular exosome	185.745		RNA binding	138.481
	SRP-dependent cotranslational protein targeting to membrane	60.0177		cytosol	139.585		cadherin binding	62.7696
	nuclear-transcribed mRNA catabolic process, nonsense-mediated decay	57.2518		membrane	112.367		protein binding	61
	cytoplasmic translation	52.7959		focal adhesion	69.8239		structural constituent of ribosome	28.5686
	viral transcription	50.2441		cytosolic ribosome	59.0223		identical protein binding	27.3565
	neutrophil degranulation	40.699		cytoplasm	56.6198		mRNA binding	22.0655
	translation	37.7447		ficolin-1-rich granule lumen	43.3665		ATPase activity	19.1938
	regulation of mRNA stability	35.2924		ribonucleoprotein complex	39.9208		unfolded protein binding	18.1249
	pre-replicative complex assembly	31.3872		proteasome complex	36.1612		ATP binding	13.9208
	viral process	28.6383		nucleus	35.3665		ubiquitin protein ligase binding	13.1871
	antigen processing and presentation of exogenous peptide antigen via MHC class I, TAP-dependent	28.0809		secretory granule lumen	34.2757		actin filament binding	12.699
	regulation of cellular amino acid metabolic process	25.7959		melanosome	32.1024		mRNA 5'-UTR binding	12.585
	Wnt signaling pathway, planar cell polarity pathway	24.7959		ribosome	30.2924		macromolecular complex binding	12.3665
	rRNA processing	23.6383		mitochondrion	29.7447		enzyme binding	11.9208
	mRNA splicing, via spliceosome	23.3188		cytosolic large ribosomal subunit	29.6383		single-stranded DNA binding	11.284
	negative regulation of G2/M transition of mitotic cell cycle	23.3188		nucleoplasm	27.2924		structural constituent of cytoskeleton	11.2757
	regulation of hematopoietic stem cell differentiation	22.0555		macromolecular complex	21.2218		NAD binding	10.7959
	regulation of mitotic cell cycle phase transition	21.8239		cytosolic small ribosomal subunit	18.6383		protein domain specific binding	10.0706
	anaphase-promoting complex-dependent catabolic process	21.7696		endoplasmic reticulum	18.3872		double-stranded RNA binding	9.60206
	regulation of transcription from RNA polymerase II promoter in response to hypoxia	21.6021		catalytic step 2 spliceosome	17.1938		protein binding involved in protein folding	9.31876
	NIK/NF-kappaB signaling	21.0757		mitochondrial matrix	14.0969		translation initiation factor activity	8.92082
	protein folding	20.9208		proteasome accessory complex	14.0862		actin binding	8.79588
	interleukin-1-mediated signaling pathway	18.1308		perinuclear region of cytoplasm	13.6576		ADP binding	8.60206
	post-translational protein modification	17.7212		lamellipodium	13.0862		chaperone binding	8.40894
	interleukin-12-mediated signaling pathway	16.4685		spliceosomal complex	13.0809		GTP binding	8.35655
	SCF-dependent proteasomal ubiquitin-dependent protein catabolic process	16.4437		polysomal ribosome	11.3872		ribosome binding	7.39794
	proteasome-mediated ubiquitin-dependent protein catabolic process	16.2147		microtubule	11.3872		protein kinase binding	6.79588
	tumor necrosis factor-mediated signaling pathway	15.1367		proteasome core complex	10.7447		GTPase activity	6.69897
	stimulatory C-type lectin receptor signaling pathway	15.0605		endoplasmic reticulum lumen	10.6021		peroxiredoxin activity	6.40894
	positive regulation of canonical Wnt signaling pathway	14.699		vesicle	10.3665		hydrolase activity	5.88606
	RNA metabolic process	12.8539		mitochondrial nucleoid	10.1487		proteasome-activating ATPase activity	5.76955
	Fc-epsilon receptor signaling pathway	12.5686		small ribosomal subunit	10.0969		protein homodimerization activity	5.60206
	canonical glycolysis	12.4089		proteasome regulatory particle, base subcomplex	9.74473		nuclear import signal receptor activity	5.56864
	protein deubiquitination	12.2676		eukaryotic 48S preinitiation complex	9.56864		small GTPase binding	5.52288
	T cell receptor signaling pathway	12.2147		eukaryotic translation initiation factor 3 complex	9.56864		thioredoxin peroxidase activity	5.22915
	proteasomal protein catabolic process	12.1739		azurophil granule lumen	9.11919		structural molecule activity	5.21467
	negative regulation of canonical Wnt signaling pathway	12.1192		cortical actin cytoskeleton	9.10791		translation factor activity, RNA binding	5.03621
	ER to Golgi vesicle-mediated transport	11.4437		eukaryotic 43S preinitiation complex	8.88606		electron carrier activity	4.82391
	glycolytic process	11.0362		nuclear matrix	8.85387		nucleic acid binding	4.79588
	tricarboxylic acid cycle	10.2924		rough endoplasmic reticulum	8.74473		oxidoreductase activity	4.76955
	MAPK cascade	10.2596		polysome	8.45593		RNA helicase activity	4.69897
	regulation of translational initiation	10.1871		cytoplasmic ribonucleoprotein granule	8.25181		GDP binding	4.63827
	proteasomal ubiquitin-independent protein catabolic process	9.95861		postsynaptic density	7.79588		magnesium ion binding	4.52288
	formation of cytoplasmic translation initiation complex	9.05552		glutamatergic synapse	7.67778		threonine-type endopeptidase activity	4.49485
	mRNA processing	8.92082		proteasome regulatory particle	7.3279		S100 protein binding	4.49485
	gluconeogenesis	8.88606		eukaryotic translation initiation factor 3 complex, eIF3m	7.18709		DNA helicase activity	4.39794
	antigen processing and presentation of exogenous peptide antigen via MHC class II	8.82391		chaperonin-containing T-complex	6.92082		tau protein binding	4.23657
	protein stabilization	8.72125		cell body	6.76955		disordered domain specific binding	4.19382
	cellular response to interleukin-7	8.67778		smooth endoplasmic reticulum	6.74473		damaged DNA binding	4.18709
	protein polyubiquitination	8.67778		actin cytoskeleton	6.55284		endopeptidase activity	4.07572
	positive regulation of telomerase RNA localization to Cajal body	8.30103		chromosome, telomeric region	6.46852		translation regulator activity	4.04576
	RNA splicing	8.02228		proteasome core complex, alpha-subunit complex	6.14267		DNA replication origin binding	4.04576
	positive regulation of cytoplasmic translation	7.95861		cytoplasmic stress granule	5.82391		heat shock protein binding	4
	response to drug	7.88606		membrane raft	5.74473		flavin adenine dinucleotide binding	4
	chaperone-mediated protein folding	7.61979		nuclear speck	5.69897		rRNA binding	3.92082
	proteolysis involved in cellular protein catabolic process	7.61979		actin filament	5.60206		translation elongation factor activity	3.88606
	substantia nigra development	7.49485		cortical cytoskeleton	5.4318		proton-transporting ATP synthase activity, rotational mechanism	3.76955
	positive regulation of translation	7.3098		endoplasmic reticulum chaperone complex	5.4318		NADP binding	3.74473
	positive regulation of establishment of protein localization to telomere	7.22185		synapse	5.42022		double-stranded DNA binding	3.74473
	negative regulation of apoptotic process	7.13077		podosome	5.38722		3-hydroxyacyl-CoA dehydrogenase activity	3.72125
	fatty acid beta-oxidation	7.11919		mitochondrial inner membrane	5.37675		glyceraldehyde-3-phosphate dehydrogenase (NAD+) (non-phosphorylating) activity	3.72125
	intracellular protein transport	6.95861		midbody	4.95861		small protein activating enzyme activity	3.72125
	osteoblast differentiation	6.79588		nuclear envelope	4.95861		protein C-terminus binding	3.56864
	IRES-dependent viral translational initiation	6.79588		centrosome	4.92082		tubulin binding	3.5376
	positive regulation of protein localization to Cajal body	6.79588		ruffle	4.92082		peptide disulfide oxidoreductase activity	3.4437
	IRE1-mediated unfolded protein response	6.67778		cytoskeleton	4.88606		peptidase activity	3.23657
	nucleobase-containing small molecule interconversion	6.60206		transport vesicle	4.82391		poly(A) binding	3.13668
	RNA export from nucleus	6.56864		endoplasmic reticulum-Golgi intermediate compartment	4.79588		microtubule binding	3.13077
	positive regulation of telomere maintenance via telomerase	6.52288		MCM complex	4.63827		monosaccharide binding	3
	platelet degranulation	6.30103		neuronal cell body	4.63827		ribosomal small subunit binding	2.95861
	protein import into nucleus	6.21467		endoplasmic reticulum membrane	4.56864		AMP binding	2.95861
	negative regulation of nuclear-transcribed mRNA catabolic process, deadenylation-dependent decay	6.05061		adherens junction	4.46852		myosin V binding	2.95861
	CRD-mediated mRNA stabilization	6.05061		chaperone complex	4.38722		acetyl-CoA C-acyltransferase activity	2.95861
	activation of innate immune response	5.95861		ruffle membrane	4.31876		acetyl-CoA C-acetyltransferase activity	2.95861
	response to unfolded protein	5.82391		azurophil granule membrane	4.21467		supercoiled DNA binding	2.95861
	cell redox homeostasis	5.82391		CRD-mediated mRNA stability complex	4.20066		porin activity	2.95861
	negative regulation of translation	5.76955		cell projection	4.13668		ion channel binding	2.88606
	transmembrane transport	5.67778		proteasome core complex, beta-subunit complex	4.11351		histone binding	2.85387
	DNA replication	5.63827		CMG complex	4.11351		poly(U) RNA binding	2.82391
	cellular response to oxidative stress	5.61979		phagocytic vesicle	4.09691		kinase binding	2.82391
	retrograde vesicle-mediated transport, Golgi to ER	5.61979		cell cortex	4.06048		protein kinase C binding	2.76955
	translational elongation	5.49485		brush border	3.95861		metalloaminopeptidase activity	2.74473
	G2/M transition of mitotic cell cycle	5.48149		eukaryotic translation initiation factor 4F complex	3.88606		nuclear localization sequence binding	2.74473
	membrane organization	5.42022		U2 snRNP	3.88606		TBP-class protein binding	2.74473
	vesicle-mediated transport	5.39794		growth cone	3.79588		pyridoxal phosphate binding	2.67778
	protein folding in endoplasmic reticulum	5.34679		tertiary granule lumen	3.72125		vinculin binding	2.65758
	fructose 6-phosphate metabolic process	5.34679		COPI vesicle coat	3.69897		glucose binding	2.65758
	pyruvate metabolic process	5.31876		lipid particle	3.69897		fatty-acyl-CoA binding	2.60206
	alternative mRNA splicing, via spliceosome	5.1549		paraspeckles	3.56864		protein disulfide isomerase activity	2.60206
	regulation of G2/M transition of mitotic cell cycle	5.14874		zona pellucida receptor complex	3.56864		nucleoside diphosphate kinase activity	2.60206
	mRNA export from nucleus	5		chromosome	3.49485		misfolded protein binding	2.56864
	response to xenobiotic stimulus	5		mitotic spindle	3.48149		single-stranded RNA binding	2.50864
	cholesterol biosynthetic process	4.95861		eukaryotic translation elongation factor 1 complex	3.42022		single-stranded DNA-dependent ATP-dependent DNA helicase activity	2.49485
	pre-replicative complex assembly involved in nuclear cell cycle DNA replication	4.92082		U2-type precatalytic spliceosome	3.37675		ubiquitin-specific protease binding	2.49485
	response to ethanol	4.88606		extracellular region	3.36653		antioxidant activity	2.49485
	ATP metabolic process	4.88606		postsynapse	3.30103		protein disulfide oxidoreductase activity	2.49485
	regulation of cellular response to heat	4.82391		microtubule cytoskeleton	3.21467		DNA polymerase binding	2.40894
	viral translational termination-reinitiation	4.60206		microtubule associated complex	3.18046		ATPase binding	2.33724
	antigen processing and presentation of peptide antigen via MHC class I	4.56864		nucleolus	3.16749		pre-mRNA binding	2.26761
	fructose 1,6-bisphosphate metabolic process	4.56864		sarcoplasmic reticulum lumen	3.11919		aldehyde dehydrogenase (NAD) activity	2.26761
	GMP biosynthetic process	4.56864		mitochondrial proton-transporting ATP synthase complex	3.09151		translation initiation factor binding	2.23657
	toxin transport	4.55284		large ribosomal subunit	3.09151		miRNA binding	2.21467
	ciliary basal body docking	4.35655		mitochondrial intermembrane space	3.05552		low-density lipoprotein particle receptor binding	2.1549
	positive regulation of lamellipodium assembly	4.3279		dendrite cytoplasm	3.01773		ribonucleoprotein complex binding	2.14874
	microtubule cytoskeleton organization	4.3098		myelin sheath	3.01773		6-phosphofructokinase activity	2.14267
	chaperone-mediated protein complex assembly	4.284		pseudopodium	2.95861		procollagen-lysine 5-dioxygenase activity	2.14267
	ATP biosynthetic process	4.20761		endocytic vesicle lumen	2.95861		ubiquitin activating enzyme activity	2.14267
	DNA unwinding involved in DNA replication	4.14874		Arp2/3 protein complex	2.92082		omega peptidase activity	2.14267
	glutamine metabolic process	4.14874		nuclear pore	2.82391		TAP binding	2.14267
	purine nucleobase biosynthetic process	4.13668		lysosomal lumen	2.79588		Hsp70 protein binding	2.13668
	microtubule-based process	4.09691		peroxisome	2.76955		ubiquitin ligase inhibitor activity	2.08092
	protein modification by small protein conjugation	4.04096		proton-transporting ATP synthase complex, catalytic core F(1)	2.74473		hydrolase activity, acting on carbon-nitrogen (but not peptide) bonds	2.08092
	positive regulation of RNA polymerase II transcriptional preinitiation complex assembly	4.04096		dendritic spine	2.74473		importin-alpha family protein binding	2.08092
	purine nucleotide biosynthetic process	4.02687		site of double-strand break	2.67778		mRNA 3'-UTR AU-rich region binding	2.08092
	cristae formation	4		neuron projection	2.58503		chromatin binding	2.06048
	epithelial cell differentiation	3.92082		spindle	2.55284		GTPase binding	2.03152
	mRNA 3'-end processing	3.88606		cell periphery	2.55284		cytoskeletal protein binding	2.02228
	2-oxoglutarate metabolic process	3.85387		peroxisomal matrix	2.55284		oxidoreductase activity, acting on the CH-OH group of donors, NAD or NADP as acceptor	1.95861
	double-strand break repair via break-induced replication	3.82391		sarcolemma	2.5376		fatty acid binding	1.95861
	positive regulation of telomerase activity	3.79588		mitochondrial outer membrane	2.52288		cadherin binding involved in cell-cell adhesion	1.95861
	'de novo' XMP biosynthetic process	3.79588		cell-cell junction	2.49485		proteasome binding	1.95861
	protein localization to cytoplasmic stress granule	3.79588		lysosome	2.46852		intermediate filament binding	1.95861
	cellular response to interleukin-4	3.76955		host cell	2.4437		enoyl-CoA hydratase activity	1.95861
	protein refolding	3.72125		axonal growth cone	2.4318		virus receptor activity	1.88606
	binding of sperm to zona pellucida	3.69897		filopodium	2.4318		apolipoprotein binding	1.88606
	response to cadmium ion	3.65758		ER to Golgi transport vesicle membrane	2.39794		oxidoreductase activity, acting on the aldehyde or oxo group of donors, NAD or NADP as acceptor	1.88606
	carbohydrate metabolic process	3.63827		COPII vesicle coat	2.38722		L-malate dehydrogenase activity	1.85387
	glutamine family amino acid metabolic process	3.63827		postsynaptic density, intracellular component	2.38722		RISC complex binding	1.85387
	purine ribonucleoside monophosphate biosynthetic process	3.63827		endoplasmic reticulum exit site	2.36653		RAGE receptor binding	1.82391
	aggrephagy	3.55284		intracellular membrane-bounded organelle	2.35655		pre-mRNA intronic binding	1.82391
	cellular protein metabolic process	3.50864		proteasome regulatory particle, lid subcomplex	2.33724		nuclear export signal receptor activity	1.82391
	rhythmic process	3.49485		F-actin capping protein complex	2.33724		aminopeptidase activity	1.82391
	actin filament organization	3.48149		stress fiber	2.27572		L-ascorbic acid binding	1.72125
	glutathione metabolic process	3.46852		fibrillar center	2.20761		RNA stem-loop binding	1.72125
	ribosomal small subunit biogenesis	3.45593		proteasome activator complex	2.20761		microtubule plus-end binding	1.72125
	negative regulation of mRNA splicing, via spliceosome	3.45593		6-phosphofructokinase complex	2.20761		mRNA 3'-UTR binding	1.72125
	cargo loading into COPII-coated vesicle	3.45593		U2-type prespliceosome	2.17393		histone methyltransferase binding	1.72125
	regulation of translation	3.4437		flotillin complex	2.17393		Hsp90 protein binding	1.67778
	cell motility	3.4318		dendritic growth cone	2.17393		MHC class I protein binding	1.65758
	regulation of apoptotic process	3.38722		NLS-dependent protein nuclear import complex	2.17393		fructose-6-phosphate binding	1.65758
	regulation of protein stability	3.31876		blood microparticle	2.1549		ATP:ADP antiporter activity	1.65758
	peptidyl-serine dephosphorylation	3.30103		secretory granule membrane	2.1549		RNA strand annealing activity	1.65758
	oxaloacetate metabolic process	3.25964		microvillus membrane	2.14267		small protein activating enzyme binding	1.65758
	nucleotide-excision repair, DNA damage recognition	3.22185		phagocytic vesicle membrane	2.11919		epoxide hydrolase activity	1.65758
	positive regulation of mRNA splicing, via spliceosome	3.22185		dendrite	2.11919		large ribosomal subunit rRNA binding	1.65758
	ribosomal large subunit assembly	3.11351		apical part of cell	2.08092		polyubiquitin binding	1.63827
	regulation of alternative mRNA splicing, via spliceosome	3.10791		cell surface	2.0655		transferase activity, transferring acyl groups other than amino-acyl groups	1.61979
	cell division	3.10237		nuclear envelope lumen	2.03152		scaffold protein binding	1.61979
	response to hydrogen peroxide	3.07058		fascia adherens	2.03152		fibroblast growth factor binding	1.60206
	regulation of stress-activated MAPK cascade	3.06048		U12-type spliceosomal complex	2.00436		peptidyl-prolyl cis-trans isomerase activity	1.58503
	COPII vesicle coating	3.05552		U2-type spliceosomal complex	2		catalytic activity	1.5376
	viral protein processing	3.05552		Golgi membrane	2		protein heterodimerization activity	1.50864
	positive regulation of protein import into nucleus	3.05552		mitochondrial membrane	1.92082		fructose binding	1.48149
	chaperone mediated protein folding requiring cofactor	3.00877		presynapse	1.92082		voltage-gated anion channel activity	1.48149
	regulation of circadian rhythm	3		oxoglutarate dehydrogenase complex	1.92082		pyruvate dehydrogenase (NAD+) activity	1.48149
	COPII-coated vesicle budding	3		GAIT complex	1.92082		C3HC4-type RING finger domain binding	1.48149
	cytoplasmic translational initiation	3		DNA-dependent protein kinase complex	1.92082		sequence-specific mRNA binding	1.4437
	mitotic spindle organization	3		actin cap	1.92082		telomeric DNA binding	1.42022
	platelet aggregation	2.92082		myosin II complex	1.92082		NADPH binding	1.37675
	spliceosomal complex assembly	2.92082		cell cortex region	1.92082		protease binding	1.36653
	regulation of lamellipodium assembly	2.88606		immunological synapse	1.82391		MHC class II protein complex binding	1.36653
	regulation of actin filament polymerization	2.85387		recycling endosome membrane	1.82391		disulfide oxidoreductase activity	1.35655
	mitotic cell cycle	2.82391		uropod	1.79588		7S RNA binding	1.35655
	mRNA transport	2.79588		intermediate filament	1.74473		long-chain fatty acyl-CoA binding	1.35655
	ubiquitin-dependent ERAD pathway	2.79588		lysosomal membrane	1.72125		ubiquitin-like protein conjugating enzyme binding	1.35655
	post-Golgi vesicle-mediated transport	2.76955		protein-DNA complex	1.72125		ubiquitin binding	1.3279
	response to organic cyclic compound	2.76955		Golgi apparatus	1.72125		calcium-dependent phospholipid binding	1.29243
	positive regulation of proteasomal protein catabolic process	2.76955		microvillus	1.72125		calmodulin binding	1.27572
	positive regulation of double-strand break repair via homologous recombination	2.76955		pyruvate dehydrogenase complex	1.72125		thiamine pyrophosphate binding	1.24413
	protein catabolic process	2.76955		actomyosin	1.69897		TPR domain binding	1.24413
	aging	2.74473		pore complex	1.69897		cytochrome-b5 reductase activity, acting on NAD(P)H	1.24413
	response to endoplasmic reticulum stress	2.74473		microtubule plus-end	1.69897		ATP-dependent protein binding	1.24413
	hydrogen peroxide catabolic process	2.74473		inclusion body	1.69897		histone deacetylase binding	1.22185
	DNA repair	2.72125		cell junction	1.67778		protein N-terminus binding	1.21467
	pentose-phosphate shunt	2.72125		ficolin-1-rich granule membrane	1.65758		protein serine/threonine phosphatase activity	1.20066
	'de novo' IMP biosynthetic process	2.69897		membrane coat	1.63827		oxidoreductase activity, acting on the CH-CH group of donors	1.18046
	respiratory electron transport chain	2.67778		specific granule lumen	1.61979		amino acid binding	1.18046
	ATP synthesis coupled proton transport	2.67778		oligosaccharyltransferase complex	1.60206		enzyme regulator activity	1.18046
	positive regulation of microtubule polymerization	2.65758		mitotic spindle midzone	1.60206		nucleotide binding	1.17393
	protein export from nucleus	2.65758		microtubule organizing center	1.60206		small ribosomal subunit rRNA binding	1.14874
	nucleobase-containing compound metabolic process	2.63827		P-body	1.55284		carboxylic acid binding	1.14874
	postsynaptic actin cytoskeleton organization	2.56864		annulate lamellae	1.55284		nitric-oxide synthase regulator activity	1.14874
	actin filament depolymerization	2.56864		cortical granule	1.55284		double-stranded telomeric DNA binding	1.14874
	negative regulation of microtubule polymerization	2.56864		site of polarized growth	1.55284		protein binding, bridging	1.14874
	negative regulation of neuron death	2.56864		ATPase complex	1.55284		estrogen receptor binding	1.14267
	mitochondrial ATP synthesis coupled proton transport	2.56864		cytosolic proteasome complex	1.55284		calcium ion binding	1.12494
	branched-chain amino acid catabolic process	2.56864		nuclear membrane	1.55284		hydrogen ion transmembrane transporter activity	1.09691
	response to lead ion	2.56864		axon cytoplasm	1.52288		NF-kappaB binding	1.09691
	regulation of mRNA splicing, via spliceosome	2.56864		perikaryon	1.52288		transferase activity	1.09691
	DNA duplex unwinding	2.56864		spindle pole	1.46852		phosphatidylserine binding	1.08619
	cellular protein localization	2.56864		late endosome	1.46852		G-rich strand telomeric DNA binding	1.0655
	establishment or maintenance of cell polarity	2.55284		axon	1.46852		TFIID-class transcription factor binding	1.0655
	mitotic nuclear envelope reassembly	2.55284		condensed chromosome	1.46852		FK506 binding	1.0655
	ephrin receptor signaling pathway	2.5376		endosome	1.46852		phospholipase inhibitor activity	1.0655
	response to toxic substance	2.5376		platelet alpha granule lumen	1.45593		Tat protein binding	1.0655
	regulation of macroautophagy	2.48149		endocytic vesicle	1.45593		profilin binding	1.0655
	purine ribonucleoside salvage	2.48149		ribonucleoprotein granule	1.45593		cyclin binding	1.06048
	apical junction assembly	2.48149		peroxisomal membrane	1.4318		calcium-dependent protein binding	1.05552
	glycine metabolic process	2.48149		endosome membrane	1.4318		iron-sulfur cluster binding	1.02687
	actin polymerization-dependent cell motility	2.48149		cell leading edge	1.42022		carboxypeptidase activity	1.02687
	cellular response to heat	2.45593		Schaffer collateral - CA1 synapse	1.42022		NEDD8 activating enzyme activity	1.01323
	positive regulation of cellular protein catabolic process	2.4437		basilar dendrite	1.42022		L-allo-threonine aldolase activity	1.01323
	cellular oxidant detoxification	2.4437		glycogen granule	1.42022		double-stranded DNA exodeoxyribonuclease activity	1.01323
	positive regulation of substrate adhesion-dependent cell spreading	2.38722		cytoplasmic side of lysosomal membrane	1.42022		nitric oxide dioxygenase activity	1.01323
	barbed-end actin filament capping	2.38722		mitochondrial permeability transition pore complex	1.42022		iron-cytochrome-c reductase activity	1.01323
	protein heterotetramerization	2.3279		dense body	1.42022		DNA/RNA helicase activity	1.01323
	viral life cycle	2.3098		early endosome	1.39794		glycine hydroxymethyltransferase activity	1.01323
	positive regulation of axon extension	2.29243		endoplasmic reticulum tubular network	1.38722		poly-pyrimidine tract binding	1.01323
	L-serine biosynthetic process	2.29243		protein phosphatase type 2A complex	1.38722		Rab GDP-dissociation inhibitor activity	1.01323
	'de novo' AMP biosynthetic process	2.29243		integral component of lumenal side of endoplasmic reticulum membrane	1.36653		isocitrate dehydrogenase (NADP+) activity	1.01323
	positive regulation by host of viral genome replication	2.29243		Golgi-associated vesicle	1.31876		RNA strand-exchange activity	1.01323
	translational termination	2.29243		U2-type catalytic step 2 spliceosome	1.31876		succinate dehydrogenase (ubiquinone) activity	1.01323
	peptidyl-lysine hydroxylation	2.29243		tRNA-splicing ligase complex	1.30103		SUMO activating enzyme activity	1.01323
	protein homotetramerization	2.25181		condensin complex	1.30103		purine nucleobase binding	1.01323
	intra-Golgi vesicle-mediated transport	2.22915		U2AF	1.30103		dimethylargininase activity	1.01323
	apoptotic mitochondrial changes	2.22185		mitochondrial pyruvate dehydrogenase complex	1.30103		5.8S rRNA binding	1.01323
	axonogenesis	2.20066		nonhomologous end joining complex	1.30103
	cellular hyperosmotic salinity response	2.17393
	transferrin transport	2.16749
	positive regulation of protein insertion into mitochondrial membrane involved in apoptotic signaling pathway	2.14874
	malate metabolic process	2.13077
	viral RNA genome replication	2.13077
	NADP metabolic process	2.13077
	response to inorganic substance	2.13077
	Bergmann glial cell differentiation	2.13077
	nucleoside diphosphate phosphorylation	2.11919
	ribosomal small subunit assembly	2.11919
	electron transport chain	2.11919
	negative regulation of extrinsic apoptotic signaling pathway	2.10791
	cellular response to interferon-gamma	2.10791
	viral entry into host cell	2.10791
	regulation of defense response to virus by virus	2.07572
	response to calcium ion	2.07572
	DNA damage response, detection of DNA damage	2.05061
	ERK1 and ERK2 cascade	2.05061
	cell junction assembly	2.02687
	telomere maintenance	2.02687
	cellular response to leukemia inhibitory factor	2.01323
	membrane fusion	2
	liver development	2
	fatty acid beta-oxidation using acyl-CoA dehydrogenase	2
	NADH metabolic process	2
	regulation of RNA metabolic process	2
	hydrogen ion transmembrane transport	1.95861
	response to nutrient	1.95861
	skeletal muscle tissue regeneration	1.95861
	regulation of proteasomal protein catabolic process	1.95861
	cell proliferation	1.92082
	response to oxidative stress	1.92082
	receptor-mediated endocytosis	1.92082
	DNA recombination	1.92082
	in utero embryonic development	1.88606
	mitotic spindle assembly	1.88606
	DNA replication initiation	1.88606
	retina homeostasis	1.88606
	regulation of Golgi inheritance	1.88606
	adenine transport	1.88606
	pentose-phosphate shunt, oxidative branch	1.88606
	actin filament fragmentation	1.88606
	establishment or maintenance of apical/basal cell polarity	1.88606
	cellular process	1.88606
	positive regulation of oxidative stress-induced intrinsic apoptotic signaling pathway	1.88606
	regulation of organelle assembly	1.88606
	telomerase holoenzyme complex assembly	1.88606
	ribosomal protein import into nucleus	1.88606
	actin cytoskeleton organization	1.88606
	positive regulation of viral genome replication	1.88606
	brain development	1.88606
	endoplasmic reticulum tubular network organization	1.85387
	regulation of smooth muscle cell proliferation	1.85387
	adherens junction assembly	1.85387
	nucleoside monophosphate phosphorylation	1.85387
	glucose 6-phosphate metabolic process	1.85387
	RNA transport	1.85387
	3'-UTR-mediated mRNA stabilization	1.85387
	myoblast differentiation	1.85387
	NLS-bearing protein import into nucleus	1.85387
	ubiquitin-dependent protein catabolic process	1.82391
	axon extension	1.82391
	regulation of RNA splicing	1.79588
	mitochondrion organization	1.79588
	regulation of release of sequestered calcium ion into cytosol by sarcoplasmic reticulum	1.79588
	androgen receptor signaling pathway	1.79588
	blastocyst development	1.79588
	regulation of nitric-oxide synthase activity	1.79588
	protein localization to plasma membrane	1.76955
	positive regulation of DNA replication	1.76955
	negative regulation of proteasomal ubiquitin-dependent protein catabolic process	1.76955
	mRNA stabilization	1.76955
	virion assembly	1.76955
	aspartate family amino acid metabolic process	1.76955
	lysine catabolic process	1.76955
	protein peptidyl-prolyl isomerization	1.74473
	negative regulation of neuron projection development	1.72125
	error-free translesion synthesis	1.72125
	Arp2/3 complex-mediated actin nucleation	1.72125
	mRNA splice site selection	1.72125
	positive regulation of DNA binding	1.69897
	neuron apoptotic process	1.69897
	protein secretion	1.69897
	positive regulation of protein localization to plasma membrane	1.69897
	scaRNA localization to Cajal body	1.67778
	regulation of chaperone-mediated autophagy	1.67778
	AMP salvage	1.67778
	modification of synaptic structure	1.67778
	demethylation	1.67778
	positive regulation of low-density lipoprotein receptor activity	1.67778
	stress granule disassembly	1.67778
	positive regulation of chromosome condensation	1.67778
	positive regulation of mRNA binding	1.67778
	carnitine biosynthetic process	1.67778
	GMP salvage	1.67778
	asymmetric cell division	1.67778
	succinyl-CoA metabolic process	1.67778
	citrate metabolic process	1.67778
	response to virus	1.67778
	purine-containing compound salvage	1.65758
	regulation of telomere maintenance	1.65758
	actin filament severing	1.65758
	negative regulation of ubiquitin protein ligase activity	1.65758
	dendritic spine development	1.65758
	very-low-density lipoprotein particle assembly	1.65758
	proteasome assembly	1.65758
	positive regulation of DNA repair	1.65758
	tRNA export from nucleus	1.65758
	regulation of cardiac muscle contraction by regulation of the release of sequestered calcium ion	1.65758
	nucleocytoplasmic transport	1.65758
	positive regulation of dendritic spine morphogenesis	1.65758
	positive regulation of receptor-mediated endocytosis	1.65758
	transcription-coupled nucleotide-excision repair	1.63827
	protein localization to nucleus	1.60206
	associative learning	1.60206
	one-carbon metabolic process	1.60206
	negative regulation of catalytic activity	1.60206
	protein insertion into ER membrane	1.58503
	stress granule assembly	1.58503
	positive regulation of interferon-alpha production	1.58503
	mitochondrial electron transport, ubiquinol to cytochrome c	1.56864
	regulation of proteasomal ubiquitin-dependent protein catabolic process	1.56864
	relaxation of cardiac muscle	1.56864
	actin filament bundle assembly	1.55284
	response to hypoxia	1.5376
	collagen fibril organization	1.5376
	clathrin-dependent endocytosis	1.52288
	RNA splicing, via transesterification reactions	1.52288
	ribosomal subunit export from nucleus	1.52288
	positive regulation of vesicle fusion	1.52288
	acetyl-CoA biosynthetic process from pyruvate	1.52288
	trachea formation	1.52288
	mRNA 3'-splice site recognition	1.52288
	succinate metabolic process	1.52288
	response to L-ascorbic acid	1.52288
	mature ribosome assembly	1.52288
	positive regulation of macromitophagy	1.52288
	negative regulation of protein export from nucleus	1.52288
	isocitrate metabolic process	1.52288
	mitotic DNA replication initiation	1.52288
	L-serine metabolic process	1.52288
	mitochondrial ATP transmembrane transport	1.52288
	glucocorticoid receptor signaling pathway	1.52288
	negative regulation of neuron apoptotic process	1.50864
	regulation of cell shape	1.50864
	intracellular transport of virus	1.49485
	miRNA metabolic process	1.49485
	negative regulation of programmed cell death	1.49485
	apical protein localization	1.49485
	regulation of cellular protein localization	1.49485
	positive regulation of muscle cell differentiation	1.46852
	response to cocaine	1.46852
	cellular response to insulin stimulus	1.4437
	positive regulation of NF-kappaB transcription factor activity	1.42022
	regulation of cytoskeleton organization	1.42022
	endocytosis	1.42022
	cellular response to steroid hormone stimulus	1.40894
	glycogen catabolic process	1.40894
	apoptotic DNA fragmentation	1.40894
	establishment of protein localization to mitochondrion	1.38722
	organelle transport along microtubule	1.38722
	ribosomal large subunit export from nucleus	1.38722
	ribosomal small subunit export from nucleus	1.38722
	regulation of translational termination	1.38722
	endoplasmic reticulum organization	1.38722
	response to testosterone	1.38722
	regulation of protein localization	1.36653
	response to estradiol	1.36653
	lipid metabolic process	1.36653
	positive regulation of protein dephosphorylation	1.36653
	ribosomal large subunit biogenesis	1.36653
	positive regulation of ATPase activity	1.36653
	cellular response to nerve growth factor stimulus	1.34679
	establishment of protein localization	1.34679
	negative regulation of reactive oxygen species biosynthetic process	1.34679
	3'-UTR-mediated mRNA destabilization	1.34679
	synaptic vesicle transport	1.34679
	cellular response to nitric oxide	1.34679
	fibroblast growth factor receptor signaling pathway	1.34679
	negative regulation of protein kinase activity	1.3279
	positive regulation of type I interferon production	1.3279
	cellular response to hypoxia	1.31876
	nucleotide-excision repair, preincision complex assembly	1.31876
	positive regulation of interferon-beta production	1.3098
	protein targeting	1.3098
	hippocampus development	1.30103
	positive regulation of NIK/NF-kappaB signaling	1.30103
